# Supplementary material for: N′-[1-(4-Amino­phen­yl)ethyl]pyrazine-2-carbohydrazide
Source: Acta Crystallogr Sect E Struct Rep Online. 2010 Feb 6;66(Pt 3):o544. doi: 10.1107/S1600536810004083 (PMC2983521; doi:10.1107/S1600536810004083)
Supplement: Supplementary file 1 [file e-66-0o544-sup1.cif]

##############################################################################
###                                                                        ###
###        Electronic paper (Acta Crystallographica Section E)             ###
###                                                                        ###
##############################################################################
#                                                                            #
# This CIF contains the data in a paper accepted for publication in Acta     #
# Crystallographica Section E. It conforms to the requirements of Notes      #
# for Authors for Section E, and has been peer reviewed under the auspices   #
# of the IUCr Commission on Journals.                                        #
#                                                                            #
# Full details of the Crystallographic Information File format               #
# are given in the paper "The Crystallographic Information File (CIF):       #
# a New Standard Archive File for Crystallography" by S. R. Hall, F. H.      #
# Allen and I. D. Brown [Acta Cryst. (1991), A47, 655-685].                  #
#                                                                            #
# The current version of the core CIF dictionary is obtainable from          #
# ftp://ftp.iucr.org/pub/cif_core.dic. The current version number is 2.4.    #
#                                                                            #
# Software is freely available for graphical display of the structure(s) in  #
# this CIF.  For information consult the CIF home page http://www.iucr.org/  #
# cif/home.html                                                              #
#                                                                            #
# This file may be used for bona fide research purposes within the           #
# scientific community so long as proper attribution is given to the journal # 
# article from which it was obtained.                                        #
#                                                                            #
##############################################################################
                                             
data_global
_audit_creation_method     SHELXL-97
_journal_date_recd_electronic     2010-01-26
_journal_date_accepted     2010-02-02
_journal_name_full     'Acta Crystallographica, Section E'
_journal_year     2010
_journal_volume     66
_journal_issue      3
_journal_page_first     o544
_journal_page_last     o544
_journal_paper_category     QO
_journal_coeditor_code     HG2638
_publ_contact_author_name     'Dr. Zhi-Yong Xing'
_publ_contact_author_address
;
College of Pharmacy
Jiamusi University
Jiamusi, 154007
People's Republic of China
College of Science
Northeast Agricultural University
Harbin, 150030
People's Republic of China
;
_publ_contact_author_email     xzy760203@163.com
_publ_contact_author_fax     '86-451-55191540'
_publ_contact_author_phone     '86-451-55190162'
_publ_section_title
;
<i>N</i>'-[1-(4-Aminophenyl)ethyl]pyrazine-2-carbohydrazide
;
loop_
    _publ_author_name
    _publ_author_address
    'Zhi-Yong Xing'
; College of Pharmacy
Jiamusi University
Jiamusi, 154007
People's Republic of China
College of Science
Northeast Agricultural University
Harbin 150030
People's Republic of China
;
    'De-Cheng Yu'
; College of Pharmacy
Jiamusi University
Jiamusi 154007
People's Republic of China
;
    'Lai-Jun Li'
; College of Pharmacy
Jiamusi University
Jiamusi 154007
People's Republic of China
;
    'Hai-Yan Liu'
; College of Pharmacy
Jiamusi University
Jiamusi 154007
People's Republic of China
;
    'Jian-Fei Zhang'
; College of Computer and Information Engineering
Heilongjiang University of Science and Technology
Harbin 150027,
People's Republic of China
;
data_I
_chemical_name_systematic
;
<i>N</i>'-[1-(4-Aminophenyl)ethyl]pyrazine-2-carbohydrazide
;
_chemical_name_common     ?
_chemical_formula_moiety     'C13 H13 N5 O'
_chemical_formula_sum     'C13 H13 N5 O'
_chemical_formula_iupac     'C13 H13 N5 O'
_chemical_formula_weight     255.28
_chemical_melting_point     ?
_symmetry_cell_setting     Triclinic
_symmetry_space_group_name_H-M     'P -1'
loop_
    _symmetry_equiv_pos_as_xyz
    'x, y, z'
    '-x, -y, -z'
_cell_length_a     6.9783(13)
_cell_length_b     10.689(3)
_cell_length_c     17.061(5)
_cell_angle_alpha     106.971(10)
_cell_angle_beta     98.499(4)
_cell_angle_gamma     90.174(14)
_cell_volume     1202.3(5)
_cell_formula_units_Z     4
_cell_measurement_reflns_used     2002
_cell_measurement_theta_min     2.5
_cell_measurement_theta_max     27.8
_cell_measurement_temperature     113(2)
_exptl_crystal_description     platelet
_exptl_crystal_colour     yellow
_exptl_crystal_size_max     0.10
_exptl_crystal_size_mid     0.09
_exptl_crystal_size_min     0.04
_exptl_crystal_density_diffrn     1.410
_exptl_crystal_density_meas     ?
_exptl_crystal_density_method     'not measured'
_exptl_crystal_F_000     536
_exptl_absorpt_coefficient_mu     0.096
_exptl_absorpt_correction_type     multi-scan
_exptl_absorpt_process_details     '(REQAB; Jacobson, 1998)'
_exptl_absorpt_correction_T_min     0.9905
_exptl_absorpt_correction_T_max     0.9962
_exptl_special_details
;
;
_diffrn_ambient_temperature     113(2)
_diffrn_radiation_type     MoK\a
_diffrn_radiation_wavelength     0.71070
_diffrn_radiation_source     'rotating anode'
_diffrn_radiation_monochromator     confocal
_diffrn_measurement_device_type     'Rigaku Saturn'
_diffrn_measurement_method     \w
_diffrn_detector_area_resol_mean     7.31
_diffrn_reflns_number     9090
_diffrn_reflns_av_R_equivalents     0.0519
_diffrn_reflns_av_sigmaI/netI     0.0787
_diffrn_reflns_theta_min     1.99
_diffrn_reflns_theta_max     25.00
_diffrn_reflns_theta_full     25.00
_diffrn_measured_fraction_theta_max     0.978
_diffrn_measured_fraction_theta_full     0.978
_diffrn_reflns_limit_h_min     -8
_diffrn_reflns_limit_h_max     8
_diffrn_reflns_limit_k_min     -11
_diffrn_reflns_limit_k_max     12
_diffrn_reflns_limit_l_min     -20
_diffrn_reflns_limit_l_max     20
_diffrn_standards_number     ?
_diffrn_standards_interval_count     ?
_diffrn_standards_interval_time     ?
_diffrn_standards_decay_%     ?
_refine_special_details
;
Refinement of <i>F</i>^2^ against ALL reflections. The weighted <i>R</i>-factor
wR and goodness of fit <i>S</i> are based on <i>F</i>^2^, conventional
<i>R</i>-factors <i>R</i> are based on <i>F</i>, with <i>F</i> set to zero for
negative <i>F</i>^2^. The threshold expression of <i>F</i>^2^ >
\s(<i>F</i>^2^) is used only for calculating <i>R</i>-factors(gt) etc. and is
not relevant to the choice of reflections for refinement. <i>R</i>-factors
based on <i>F</i>^2^ are statistically about twice as large as those based on
<i>F</i>, and <i>R</i>- factors based on ALL data will be even larger.
;
_reflns_number_total     4150
_reflns_number_gt     2832
_reflns_threshold_expression     I>2sigma(I)
_refine_ls_structure_factor_coef     Fsqd
_refine_ls_matrix_type     full
_refine_ls_R_factor_all     0.1047
_refine_ls_R_factor_gt     0.0691
_refine_ls_wR_factor_gt     0.1445
_refine_ls_wR_factor_ref     0.1643
_refine_ls_goodness_of_fit_ref     1.050
_refine_ls_restrained_S_all     1.050
_refine_ls_number_reflns     4150
_refine_ls_number_parameters     364
_refine_ls_number_restraints     0
_refine_ls_hydrogen_treatment     mixed
_refine_ls_weighting_scheme     calc
_refine_ls_weighting_details
         'calc w=1/[\s^2^(Fo^2^)+(0.0724P)^2^+0.0000P] where P=(Fo^2^+2Fc^2^)/3'
_atom_sites_solution_hydrogens     geom
_atom_sites_solution_primary     direct
_atom_sites_solution_secondary     difmap
_refine_ls_shift/su_max     0.001
_refine_ls_shift/su_mean     0.000
_refine_diff_density_max     0.260
_refine_diff_density_min     -0.295
_refine_ls_extinction_method     none
_refine_ls_extinction_coef     ?
loop_
    _atom_type_symbol
    _atom_type_description
    _atom_type_scat_dispersion_real
    _atom_type_scat_dispersion_imag
    _atom_type_scat_source
    'C' 'C' 0.0033 0.0016
                         'International Tables Vol C Tables 4.2.6.8 and 6.1.1.4'
    'H' 'H' 0.0000 0.0000
                         'International Tables Vol C Tables 4.2.6.8 and 6.1.1.4'
    'N' 'N' 0.0061 0.0033
                         'International Tables Vol C Tables 4.2.6.8 and 6.1.1.4'
    'O' 'O' 0.0106 0.0060
                         'International Tables Vol C Tables 4.2.6.8 and 6.1.1.4'
_computing_data_collection     'CrystalClear (Rigaku/MSC, 2005)'
_computing_cell_refinement     'CrystalClear (Rigaku/MSC, 2005)'
_computing_data_reduction     'CrystalStructure (Rigaku/MSC, 2005)'
_computing_structure_solution     'SHELXS97 (Sheldrick, 2008)'
_computing_structure_refinement     'SHELXL97 (Sheldrick, 2008)'
_computing_molecular_graphics     'SHELXTL (Sheldrick, 2008)'
_computing_publication_material     'SHELXTL (Sheldrick, 2008)'
loop_
    _atom_site_type_symbol
    _atom_site_label
    _atom_site_fract_x
    _atom_site_fract_y
    _atom_site_fract_z
    _atom_site_U_iso_or_equiv
    _atom_site_adp_type
    _atom_site_calc_flag
    _atom_site_refinement_flags
    _atom_site_occupancy
    _atom_site_disorder_assembly
    _atom_site_disorder_group
    C C1 0.8650(4) 0.1637(3) 0.24329(16) 0.0213(6) Uani d . 1 . .
    C C2 0.8881(4) 0.0891(3) 0.16283(16) 0.0243(7) Uani d . 1 . .
    H H2 0.9195 -0.0001 0.1527 0.029 Uiso calc R 1 . .
    C C3 0.8657(4) 0.1438(3) 0.09828(17) 0.0220(6) Uani d . 1 . .
    H H3 0.8823 0.0913 0.0445 0.026 Uiso calc R 1 . .
    C C4 0.8193(4) 0.2747(3) 0.11007(16) 0.0197(6) Uani d . 1 . .
    C C5 0.7963(4) 0.3486(3) 0.19089(16) 0.0220(6) Uani d . 1 . .
    H H5 0.7631 0.4375 0.2009 0.026 Uiso calc R 1 . .
    C C6 0.8207(4) 0.2952(3) 0.25550(17) 0.0239(7) Uani d . 1 . .
    H H6 0.8074 0.3483 0.3096 0.029 Uiso calc R 1 . .
    C C7 0.7939(4) 0.3348(3) 0.04141(16) 0.0217(6) Uani d . 1 . .
    C C8 0.8024(4) 0.2514(3) -0.04611(16) 0.0289(7) Uani d . 1 . .
    H H8A 0.7298 0.2917 -0.0854 0.043 Uiso calc R 1 . .
    H H8B 0.7451 0.1638 -0.0546 0.043 Uiso calc R 1 . .
    H H8C 0.9379 0.2447 -0.0552 0.043 Uiso calc R 1 . .
    C C9 0.6961(4) 0.6487(3) 0.02186(16) 0.0217(6) Uani d . 1 . .
    C C10 0.6788(4) 0.7066(3) -0.04848(16) 0.0203(6) Uani d . 1 . .
    C C11 0.6397(4) 0.8372(3) -0.03596(17) 0.0238(7) Uani d . 1 . .
    H H11 0.6214 0.8884 0.0179 0.029 Uiso calc R 1 . .
    C C12 0.6529(4) 0.8158(3) -0.17048(17) 0.0268(7) Uani d . 1 . .
    H H12 0.6445 0.8509 -0.2159 0.032 Uiso calc R 1 . .
    C C13 0.6926(4) 0.6840(3) -0.18385(17) 0.0256(7) Uani d . 1 . .
    H H13 0.7104 0.6328 -0.2378 0.031 Uiso calc R 1 . .
    C C14 0.4201(4) 0.1709(3) 0.68980(17) 0.0227(6) Uani d . 1 . .
    C C15 0.3869(4) 0.0943(3) 0.60680(17) 0.0256(7) Uani d . 1 . .
    H H15 0.3857 0.0016 0.5936 0.031 Uiso calc R 1 . .
    C C16 0.3557(4) 0.1525(3) 0.54366(17) 0.0249(7) Uani d . 1 . .
    H H16 0.3359 0.0986 0.4877 0.030 Uiso calc R 1 . .
    C C17 0.3526(4) 0.2884(3) 0.56009(16) 0.0221(6) Uani d . 1 . .
    C C18 0.3846(4) 0.3637(3) 0.64354(17) 0.0246(7) Uani d . 1 . .
    H H18 0.3836 0.4564 0.6569 0.029 Uiso calc R 1 . .
    C C19 0.4175(4) 0.3068(3) 0.70710(17) 0.0250(7) Uani d . 1 . .
    H H19 0.4386 0.3606 0.7631 0.030 Uiso calc R 1 . .
    C C20 0.3116(4) 0.3502(3) 0.49280(16) 0.0222(6) Uani d . 1 . .
    C C21 0.3380(4) 0.2769(3) 0.40568(17) 0.0299(7) Uani d . 1 . .
    H H21A 0.2126 0.2644 0.3692 0.045 Uiso calc R 1 . .
    H H21B 0.3896 0.1913 0.4046 0.045 Uiso calc R 1 . .
    H H21C 0.4289 0.3271 0.3865 0.045 Uiso calc R 1 . .
    C C22 0.1804(4) 0.6521(3) 0.46356(17) 0.0242(7) Uani d . 1 . .
    C C23 0.1331(4) 0.6910(3) 0.38597(16) 0.0214(6) Uani d . 1 . .
    C C24 0.1030(4) 0.8204(3) 0.38957(17) 0.0261(7) Uani d . 1 . .
    H H24 0.1126 0.8839 0.4424 0.031 Uiso calc R 1 . .
    C C25 0.0467(4) 0.7651(3) 0.24967(17) 0.0262(7) Uani d . 1 . .
    H H25 0.0152 0.7878 0.1996 0.031 Uiso calc R 1 . .
    C C26 0.0763(4) 0.6349(3) 0.24498(17) 0.0265(7) Uani d . 1 . .
    H H26 0.0644 0.5714 0.1921 0.032 Uiso calc R 1 . .
    N N1 0.8761(4) 0.1101(2) 0.30779(15) 0.0294(6) Uani d . 1 . .
    H H1A 0.933(5) 0.036(3) 0.3056(18) 0.044 Uiso d . 1 . .
    H H1B 0.861(4) 0.171(3) 0.361(2) 0.044 Uiso d . 1 . .
    N N2 0.7625(3) 0.4591(2) 0.06300(13) 0.0228(5) Uani d . 1 . .
    N N3 0.7388(3) 0.5209(2) 0.00192(14) 0.0224(6) Uani d . 1 . .
    H H3A 0.742(4) 0.482(3) -0.0522(17) 0.027 Uiso d . 1 . .
    N N4 0.7064(3) 0.6282(2) -0.12325(13) 0.0228(5) Uani d . 1 . .
    N N5 0.6263(3) 0.8945(2) -0.09690(14) 0.0264(6) Uani d . 1 . .
    N N6 0.4577(4) 0.1131(3) 0.75362(16) 0.0289(6) Uani d . 1 . .
    H H6A 0.410(5) 0.029(3) 0.7404(18) 0.043 Uiso d . 1 . .
    H H6B 0.433(4) 0.168(3) 0.8058(19) 0.043 Uiso d . 1 . .
    N N7 0.2571(3) 0.4699(2) 0.51400(14) 0.0257(6) Uani d . 1 . .
    N N8 0.2176(3) 0.5256(2) 0.44979(14) 0.0238(6) Uani d . 1 . .
    H H8 0.198(4) 0.475(3) 0.3982(17) 0.029 Uiso d . 1 . .
    N N9 0.1215(3) 0.5968(2) 0.31366(14) 0.0257(6) Uani d . 1 . .
    N N10 0.0608(3) 0.8597(2) 0.32169(14) 0.0277(6) Uani d . 1 . .
    O O1 0.6759(3) 0.71548(19) 0.09187(12) 0.0328(5) Uani d . 1 . .
    O O2 0.1874(3) 0.73296(19) 0.53239(11) 0.0347(5) Uani d . 1 . .
loop_
    _atom_site_aniso_label
    _atom_site_aniso_U_11
    _atom_site_aniso_U_22
    _atom_site_aniso_U_33
    _atom_site_aniso_U_12
    _atom_site_aniso_U_13
    _atom_site_aniso_U_23
    C1 0.0209(14) 0.0198(15) 0.0229(16) -0.0025(11) -0.0002(11) 0.0074(12)
    C2 0.0294(15) 0.0212(16) 0.0211(16) 0.0025(12) 0.0050(12) 0.0038(12)
    C3 0.0214(14) 0.0227(16) 0.0206(15) 0.0012(12) 0.0036(11) 0.0044(12)
    C4 0.0185(13) 0.0181(15) 0.0241(16) -0.0013(11) 0.0033(11) 0.0086(12)
    C5 0.0218(14) 0.0180(15) 0.0263(16) 0.0008(11) 0.0031(12) 0.0069(12)
    C6 0.0284(15) 0.0227(16) 0.0204(15) 0.0025(12) 0.0053(12) 0.0050(12)
    C7 0.0167(13) 0.0245(16) 0.0220(15) -0.0024(11) 0.0026(11) 0.0042(12)
    C8 0.0337(16) 0.0316(18) 0.0224(16) 0.0013(13) 0.0044(13) 0.0092(13)
    C9 0.0239(14) 0.0208(16) 0.0204(16) -0.0003(12) 0.0022(12) 0.0066(12)
    C10 0.0170(13) 0.0212(15) 0.0221(15) 0.0008(11) 0.0043(11) 0.0048(12)
    C11 0.0236(15) 0.0249(16) 0.0221(16) -0.0021(12) 0.0019(12) 0.0064(13)
    C12 0.0265(15) 0.0317(18) 0.0258(17) 0.0006(13) 0.0026(12) 0.0147(14)
    C13 0.0255(15) 0.0332(18) 0.0192(15) 0.0011(13) 0.0047(12) 0.0088(13)
    C14 0.0199(14) 0.0238(16) 0.0262(16) 0.0032(12) 0.0066(12) 0.0087(13)
    C15 0.0293(16) 0.0211(16) 0.0287(17) 0.0026(12) 0.0099(13) 0.0082(13)
    C16 0.0292(15) 0.0238(16) 0.0215(16) 0.0011(12) 0.0067(12) 0.0050(12)
    C17 0.0195(14) 0.0248(16) 0.0219(15) 0.0026(12) 0.0046(11) 0.0063(12)
    C18 0.0248(15) 0.0216(16) 0.0267(16) 0.0031(12) 0.0020(12) 0.0071(13)
    C19 0.0222(14) 0.0301(17) 0.0205(15) -0.0007(12) 0.0022(12) 0.0043(13)
    C20 0.0194(14) 0.0277(17) 0.0197(15) -0.0007(12) 0.0040(11) 0.0069(13)
    C21 0.0376(17) 0.0279(17) 0.0244(17) 0.0056(13) 0.0060(13) 0.0074(13)
    C22 0.0219(14) 0.0234(16) 0.0265(17) -0.0014(12) 0.0035(12) 0.0061(13)
    C23 0.0207(14) 0.0235(16) 0.0198(15) -0.0002(12) 0.0049(11) 0.0053(12)
    C24 0.0303(16) 0.0268(17) 0.0211(16) 0.0037(13) 0.0058(12) 0.0060(13)
    C25 0.0258(15) 0.0317(18) 0.0235(16) 0.0078(13) 0.0043(12) 0.0113(14)
    C26 0.0269(15) 0.0300(17) 0.0203(16) 0.0018(13) 0.0050(12) 0.0036(13)
    N1 0.0450(16) 0.0207(15) 0.0250(14) 0.0080(12) 0.0097(12) 0.0087(12)
    N2 0.0246(13) 0.0237(14) 0.0217(13) 0.0013(10) 0.0013(10) 0.0103(11)
    N3 0.0290(13) 0.0224(14) 0.0166(13) 0.0012(10) 0.0036(10) 0.0073(11)
    N4 0.0238(12) 0.0244(13) 0.0203(13) 0.0017(10) 0.0044(10) 0.0064(10)
    N5 0.0277(13) 0.0249(14) 0.0292(14) -0.0004(10) 0.0057(10) 0.0116(11)
    N6 0.0358(15) 0.0285(15) 0.0267(15) 0.0041(12) 0.0074(11) 0.0135(12)
    N7 0.0305(13) 0.0272(14) 0.0224(13) 0.0024(11) 0.0057(10) 0.0110(11)
    N8 0.0300(13) 0.0231(14) 0.0176(13) 0.0013(10) 0.0028(10) 0.0055(11)
    N9 0.0250(12) 0.0284(14) 0.0227(13) 0.0024(10) 0.0033(10) 0.0062(11)
    N10 0.0305(13) 0.0252(14) 0.0289(14) 0.0031(11) 0.0058(11) 0.0096(11)
    O1 0.0459(13) 0.0313(12) 0.0214(12) 0.0075(10) 0.0080(9) 0.0068(9)
    O2 0.0509(14) 0.0298(12) 0.0199(12) 0.0042(10) 0.0042(9) 0.0027(9)
_geom_special_details
;
All esds (except the esd in the dihedral angle between two l.s. planes) are
estimated using the full covariance matrix. The cell esds are taken into
account individually in the estimation of esds in distances, angles and
torsion angles; correlations between esds in cell parameters are only used
when they are defined by crystal symmetry. An approximate (isotropic)
treatment of cell esds is used for estimating esds involving l.s. planes.
;
loop_
    _geom_bond_atom_site_label_1
    _geom_bond_atom_site_label_2
    _geom_bond_site_symmetry_2
    _geom_bond_distance
    _geom_bond_publ_flag
    C1 N1 . 1.374(3) ?
    C1 C6 . 1.402(4) ?
    C1 C2 . 1.405(3) ?
    C2 C3 . 1.380(4) ?
    C2 H2 . 0.9500 ?
    C3 C4 . 1.400(3) ?
    C3 H3 . 0.9500 ?
    C4 C5 . 1.408(4) ?
    C4 C7 . 1.481(4) ?
    C5 C6 . 1.372(4) ?
    C5 H5 . 0.9500 ?
    C6 H6 . 0.9500 ?
    C7 N2 . 1.300(3) ?
    C7 C8 . 1.509(4) ?
    C8 H8A . 0.9800 ?
    C8 H8B . 0.9800 ?
    C8 H8C . 0.9800 ?
    C9 O1 . 1.228(3) ?
    C9 N3 . 1.353(3) ?
    C9 C10 . 1.493(4) ?
    C10 N4 . 1.348(3) ?
    C10 C11 . 1.383(4) ?
    C11 N5 . 1.345(3) ?
    C11 H11 . 0.9500 ?
    C12 N5 . 1.331(3) ?
    C12 C13 . 1.395(4) ?
    C12 H12 . 0.9500 ?
    C13 N4 . 1.329(3) ?
    C13 H13 . 0.9500 ?
    C14 N6 . 1.394(4) ?
    C14 C19 . 1.396(4) ?
    C14 C15 . 1.398(4) ?
    C15 C16 . 1.384(4) ?
    C15 H15 . 0.9500 ?
    C16 C17 . 1.398(4) ?
    C16 H16 . 0.9500 ?
    C17 C18 . 1.400(4) ?
    C17 C20 . 1.477(4) ?
    C18 C19 . 1.383(4) ?
    C18 H18 . 0.9500 ?
    C19 H19 . 0.9500 ?
    C20 N7 . 1.298(3) ?
    C20 C21 . 1.503(4) ?
    C21 H21A . 0.9800 ?
    C21 H21B . 0.9800 ?
    C21 H21C . 0.9800 ?
    C22 O2 . 1.232(3) ?
    C22 N8 . 1.336(3) ?
    C22 C23 . 1.493(4) ?
    C23 N9 . 1.337(3) ?
    C23 C24 . 1.385(4) ?
    C24 N10 . 1.337(3) ?
    C24 H24 . 0.9500 ?
    C25 N10 . 1.334(3) ?
    C25 C26 . 1.388(4) ?
    C25 H25 . 0.9500 ?
    C26 N9 . 1.345(3) ?
    C26 H26 . 0.9500 ?
    N1 H1A . 0.88(3) ?
    N1 H1B . 0.97(3) ?
    N2 N3 . 1.379(3) ?
    N3 H3A . 0.90(3) ?
    N6 H6A . 0.91(3) ?
    N6 H6B . 0.95(3) ?
    N7 N8 . 1.387(3) ?
    N8 H8 . 0.88(3) ?
loop_
    _geom_angle_atom_site_label_1
    _geom_angle_atom_site_label_2
    _geom_angle_atom_site_label_3
    _geom_angle_site_symmetry_1
    _geom_angle_site_symmetry_3
    _geom_angle
    _geom_angle_publ_flag
    N1 C1 C6 . . 120.2(2) ?
    N1 C1 C2 . . 122.1(3) ?
    C6 C1 C2 . . 117.6(2) ?
    C3 C2 C1 . . 120.8(3) ?
    C3 C2 H2 . . 119.6 ?
    C1 C2 H2 . . 119.6 ?
    C2 C3 C4 . . 121.7(2) ?
    C2 C3 H3 . . 119.1 ?
    C4 C3 H3 . . 119.1 ?
    C3 C4 C5 . . 117.1(2) ?
    C3 C4 C7 . . 122.4(2) ?
    C5 C4 C7 . . 120.5(2) ?
    C6 C5 C4 . . 121.4(3) ?
    C6 C5 H5 . . 119.3 ?
    C4 C5 H5 . . 119.3 ?
    C5 C6 C1 . . 121.3(3) ?
    C5 C6 H6 . . 119.3 ?
    C1 C6 H6 . . 119.3 ?
    N2 C7 C4 . . 115.2(2) ?
    N2 C7 C8 . . 125.0(2) ?
    C4 C7 C8 . . 119.8(2) ?
    C7 C8 H8A . . 109.5 ?
    C7 C8 H8B . . 109.5 ?
    H8A C8 H8B . . 109.5 ?
    C7 C8 H8C . . 109.5 ?
    H8A C8 H8C . . 109.5 ?
    H8B C8 H8C . . 109.5 ?
    O1 C9 N3 . . 124.3(3) ?
    O1 C9 C10 . . 121.0(2) ?
    N3 C9 C10 . . 114.7(2) ?
    N4 C10 C11 . . 121.8(2) ?
    N4 C10 C9 . . 117.7(2) ?
    C11 C10 C9 . . 120.5(2) ?
    N5 C11 C10 . . 122.7(3) ?
    N5 C11 H11 . . 118.6 ?
    C10 C11 H11 . . 118.6 ?
    N5 C12 C13 . . 122.9(3) ?
    N5 C12 H12 . . 118.5 ?
    C13 C12 H12 . . 118.5 ?
    N4 C13 C12 . . 121.9(3) ?
    N4 C13 H13 . . 119.1 ?
    C12 C13 H13 . . 119.1 ?
    N6 C14 C19 . . 120.8(3) ?
    N6 C14 C15 . . 120.9(3) ?
    C19 C14 C15 . . 118.3(2) ?
    C16 C15 C14 . . 120.6(3) ?
    C16 C15 H15 . . 119.7 ?
    C14 C15 H15 . . 119.7 ?
    C15 C16 C17 . . 121.7(3) ?
    C15 C16 H16 . . 119.1 ?
    C17 C16 H16 . . 119.1 ?
    C16 C17 C18 . . 117.0(2) ?
    C16 C17 C20 . . 121.7(2) ?
    C18 C17 C20 . . 121.3(3) ?
    C19 C18 C17 . . 121.8(3) ?
    C19 C18 H18 . . 119.1 ?
    C17 C18 H18 . . 119.1 ?
    C18 C19 C14 . . 120.6(3) ?
    C18 C19 H19 . . 119.7 ?
    C14 C19 H19 . . 119.7 ?
    N7 C20 C17 . . 116.3(2) ?
    N7 C20 C21 . . 123.2(2) ?
    C17 C20 C21 . . 120.5(2) ?
    C20 C21 H21A . . 109.5 ?
    C20 C21 H21B . . 109.5 ?
    H21A C21 H21B . . 109.5 ?
    C20 C21 H21C . . 109.5 ?
    H21A C21 H21C . . 109.5 ?
    H21B C21 H21C . . 109.5 ?
    O2 C22 N8 . . 125.4(3) ?
    O2 C22 C23 . . 121.2(3) ?
    N8 C22 C23 . . 113.5(2) ?
    N9 C23 C24 . . 121.7(2) ?
    N9 C23 C22 . . 117.6(2) ?
    C24 C23 C22 . . 120.7(2) ?
    N10 C24 C23 . . 122.7(3) ?
    N10 C24 H24 . . 118.7 ?
    C23 C24 H24 . . 118.7 ?
    N10 C25 C26 . . 122.6(3) ?
    N10 C25 H25 . . 118.7 ?
    C26 C25 H25 . . 118.7 ?
    N9 C26 C25 . . 121.5(2) ?
    N9 C26 H26 . . 119.3 ?
    C25 C26 H26 . . 119.3 ?
    C1 N1 H1A . . 121(2) ?
    C1 N1 H1B . . 114.9(18) ?
    H1A N1 H1B . . 120(3) ?
    C7 N2 N3 . . 117.9(2) ?
    C9 N3 N2 . . 119.2(2) ?
    C9 N3 H3A . . 115.6(17) ?
    N2 N3 H3A . . 125.0(17) ?
    C13 N4 C10 . . 115.8(2) ?
    C12 N5 C11 . . 114.9(2) ?
    C14 N6 H6A . . 114.6(19) ?
    C14 N6 H6B . . 113.5(18) ?
    H6A N6 H6B . . 114(3) ?
    C20 N7 N8 . . 115.4(2) ?
    C22 N8 N7 . . 121.9(2) ?
    C22 N8 H8 . . 117.4(18) ?
    N7 N8 H8 . . 119.9(18) ?
    C23 N9 C26 . . 116.1(2) ?
    C25 N10 C24 . . 115.4(2) ?
loop_
    _geom_torsion_atom_site_label_1
    _geom_torsion_atom_site_label_2
    _geom_torsion_atom_site_label_3
    _geom_torsion_atom_site_label_4
    _geom_torsion_site_symmetry_1
    _geom_torsion_site_symmetry_2
    _geom_torsion_site_symmetry_3
    _geom_torsion_site_symmetry_4
    _geom_torsion
    _geom_torsion_publ_flag
    N1 C1 C2 C3 . . . . 176.4(2) ?
    C6 C1 C2 C3 . . . . -0.7(4) ?
    C1 C2 C3 C4 . . . . -0.1(4) ?
    C2 C3 C4 C5 . . . . 0.1(4) ?
    C2 C3 C4 C7 . . . . -179.7(2) ?
    C3 C4 C5 C6 . . . . 0.8(4) ?
    C7 C4 C5 C6 . . . . -179.4(2) ?
    C4 C5 C6 C1 . . . . -1.6(4) ?
    N1 C1 C6 C5 . . . . -175.7(2) ?
    C2 C1 C6 C5 . . . . 1.5(4) ?
    C3 C4 C7 N2 . . . . -176.1(2) ?
    C5 C4 C7 N2 . . . . 4.2(3) ?
    C3 C4 C7 C8 . . . . 4.9(4) ?
    C5 C4 C7 C8 . . . . -174.9(2) ?
    O1 C9 C10 N4 . . . . 178.8(2) ?
    N3 C9 C10 N4 . . . . 0.1(3) ?
    O1 C9 C10 C11 . . . . 0.0(4) ?
    N3 C9 C10 C11 . . . . -178.6(2) ?
    N4 C10 C11 N5 . . . . 0.0(4) ?
    C9 C10 C11 N5 . . . . 178.7(2) ?
    N5 C12 C13 N4 . . . . 0.1(4) ?
    N6 C14 C15 C16 . . . . -178.0(2) ?
    C19 C14 C15 C16 . . . . 1.1(4) ?
    C14 C15 C16 C17 . . . . -1.2(4) ?
    C15 C16 C17 C18 . . . . 0.7(4) ?
    C15 C16 C17 C20 . . . . -177.5(2) ?
    C16 C17 C18 C19 . . . . -0.1(4) ?
    C20 C17 C18 C19 . . . . 178.1(2) ?
    C17 C18 C19 C14 . . . . 0.1(4) ?
    N6 C14 C19 C18 . . . . 178.5(2) ?
    C15 C14 C19 C18 . . . . -0.6(4) ?
    C16 C17 C20 N7 . . . . 160.7(2) ?
    C18 C17 C20 N7 . . . . -17.4(4) ?
    C16 C17 C20 C21 . . . . -20.8(4) ?
    C18 C17 C20 C21 . . . . 161.1(3) ?
    O2 C22 C23 N9 . . . . -177.7(2) ?
    N8 C22 C23 N9 . . . . 4.0(3) ?
    O2 C22 C23 C24 . . . . 2.5(4) ?
    N8 C22 C23 C24 . . . . -175.9(2) ?
    N9 C23 C24 N10 . . . . 0.0(4) ?
    C22 C23 C24 N10 . . . . 179.8(2) ?
    N10 C25 C26 N9 . . . . -0.1(4) ?
    C4 C7 N2 N3 . . . . 179.6(2) ?
    C8 C7 N2 N3 . . . . -1.4(4) ?
    O1 C9 N3 N2 . . . . -0.1(4) ?
    C10 C9 N3 N2 . . . . 178.5(2) ?
    C7 N2 N3 C9 . . . . 176.7(2) ?
    C12 C13 N4 C10 . . . . 0.2(4) ?
    C11 C10 N4 C13 . . . . -0.3(4) ?
    C9 C10 N4 C13 . . . . -179.0(2) ?
    C13 C12 N5 C11 . . . . -0.3(4) ?
    C10 C11 N5 C12 . . . . 0.3(4) ?
    C17 C20 N7 N8 . . . . -179.4(2) ?
    C21 C20 N7 N8 . . . . 2.1(4) ?
    O2 C22 N8 N7 . . . . 4.3(4) ?
    C23 C22 N8 N7 . . . . -177.4(2) ?
    C20 N7 N8 C22 . . . . -172.7(2) ?
    C24 C23 N9 C26 . . . . -0.9(4) ?
    C22 C23 N9 C26 . . . . 179.2(2) ?
    C25 C26 N9 C23 . . . . 1.0(4) ?
    C26 C25 N10 C24 . . . . -0.9(4) ?
    C23 C24 N10 C25 . . . . 0.9(4) ?
loop_
    _geom_hbond_atom_site_label_D
    _geom_hbond_atom_site_label_H
    _geom_hbond_atom_site_label_A
    _geom_hbond_site_symmetry_A
    _geom_hbond_distance_DH
    _geom_hbond_distance_HA
    _geom_hbond_distance_DA
    _geom_hbond_angle_DHA
    N1 H1A N10 1_645 0.88(3) 2.16(3) 3.030(4) 170(3)
    N1 H1B O2 2_666 0.97(3) 1.89(3) 2.852(3) 171(3)
    N6 H6A N1 2_656 0.91(3) 2.38(3) 3.162(4) 145(3)
    N6 H6B O1 2_666 0.95(3) 2.07(3) 3.015(3) 169(3)
