# Supplementary material for: N′-[1-(4-Amino­phen­yl)ethyl]pyrazine-2-carbohydrazide
Source: Acta Crystallogr Sect E Struct Rep Online. 2010 Feb 6;66(Pt 3):o544. doi: 10.1107/S1600536810004083 (PMC2983521; doi:10.1107/S1600536810004083)
Supplement: Supplementary file 2 [file e-66-0o544-Isup2.hkl]

# 
# h,k,l, Fc-squared, Fo-squared, sigma(Fo-squared) and status flag 
# 
data_I
_shelx_title '  _R070129a' 
_shelx_refln_list_code          4 
_shelx_F_calc_maximum      205.10 
_exptl_crystal_F_000       536.00 
_reflns_d_resolution_high  0.8407 
 
loop_ 
 _symmetry_equiv_pos_as_xyz 
 'x, y, z' 
 '-x, -y, -z' 
 
_cell_length_a     6.9783 
_cell_length_b    10.6886 
_cell_length_c    17.0609 
_cell_angle_alpha 106.971 
_cell_angle_beta   98.499 
_cell_angle_gamma  90.174 
 
_shelx_F_squared_multiplier     1.000 
 
loop_ 
 _refln_index_h 
 _refln_index_k 
 _refln_index_l 
 _refln_F_squared_calc 
 _refln_F_squared_meas 
 _refln_F_squared_sigma 
 _refln_observed_status 
   1   0   0       19.11       20.87      2.93 o 
   2   0   0    10171.62     9413.08     67.95 o 
   4   0   0     1755.66     1858.34     28.36 o 
   5   0   0        0.03       -6.09      8.28 o 
   6   0   0       39.38       50.03      8.79 o 
   7   0   0       37.04       33.75      6.72 o 
   8   0   0       16.48       16.66      7.23 o 
  -8   1   0       24.38        6.75      8.93 o 
  -7   1   0        1.57        1.82      6.15 o 
  -6   1   0        6.84       16.85      4.91 o 
  -5   1   0      102.38       89.26     13.83 o 
  -4   1   0        0.05        2.41      3.36 o 
  -3   1   0       15.98       13.67      4.01 o 
  -2   1   0    16104.34    14597.47     63.53 o 
  -1   1   0       28.70       32.09      3.80 o 
   0   1   0     2178.00     2109.67     45.97 o 
   1   1   0       88.09       71.28      3.27 o 
   3   1   0        1.46       11.49      4.35 o 
   4   1   0     6244.26     6262.38     79.94 o 
   5   1   0       56.96       57.39      9.40 o 
   6   1   0       70.14       61.44     12.37 o 
   7   1   0        4.76        9.27      5.30 o 
   8   1   0       56.14       37.33      8.11 o 
  -8   2   0       47.44       59.46     11.28 o 
  -7   2   0       13.34       15.05      4.38 o 
  -6   2   0        1.45       15.60      6.24 o 
  -5   2   0       19.33       26.17      6.55 o 
  -4   2   0      197.17      174.86     15.32 o 
  -3   2   0       58.32       56.58      7.89 o 
  -2   2   0        1.10        6.84      3.31 o 
  -1   2   0        0.09        4.98      2.77 o 
   0   2   0    10682.27    10085.41    110.03 o 
   1   2   0       10.50        6.98      2.43 o 
   2   2   0      258.94      234.52     14.91 o 
   3   2   0      157.27      154.88     10.00 o 
   4   2   0     5088.47     5100.42     82.34 o 
   5   2   0        8.05        4.16      3.76 o 
   6   2   0     2567.47     2674.95     85.19 o 
   7   2   0        4.63       13.06      5.37 o 
   8   2   0      545.10      582.38     59.73 o 
  -8   3   0       94.93       83.63     23.99 o 
  -7   3   0       55.93       41.28     14.20 o 
  -6   3   0      806.08      859.94     31.78 o 
  -5   3   0       34.13       35.26      6.88 o 
  -4   3   0      422.96      454.42     12.87 o 
  -3   3   0       18.25       22.71      4.49 o 
  -2   3   0     1941.12     1972.29     17.36 o 
  -1   3   0       33.94       35.10      6.19 o 
   0   3   0        1.29        4.19      1.40 o 
   1   3   0      140.63      142.89      6.28 o 
   2   3   0       33.34       44.10      5.83 o 
   3   3   0      193.96      185.18      7.41 o 
   4   3   0      373.13      376.41     19.77 o 
   5   3   0       39.52       49.27      6.94 o 
   6   3   0       53.66       63.34     13.36 o 
   7   3   0        3.18        5.43     15.07 o 
  -7   4   0       26.47       13.77     13.54 o 
  -6   4   0       30.17       23.55      6.10 o 
  -5   4   0      221.94      203.79     10.16 o 
  -4   4   0     3378.88     3584.71     80.96 o 
  -3   4   0       35.32       77.24     23.19 o 
  -2   4   0     3224.75     3425.24     23.58 o 
  -1   4   0      286.43      252.58     14.34 o 
   0   4   0     1805.87     1858.25     34.13 o 
   1   4   0       11.26       11.26      2.22 o 
   2   4   0        0.51        2.23      2.17 o 
   3   4   0      154.87      160.94     12.21 o 
   4   4   0       59.31       56.11      7.64 o 
   5   4   0      124.59       45.61     36.94 o 
   6   4   0      114.26      121.25     24.44 o 
   7   4   0        9.37       23.06      8.09 o 
  -7   5   0       11.90       12.59      8.62 o 
  -6   5   0      139.06      118.01     20.38 o 
  -5   5   0       38.80       49.36     22.34 o 
  -4   5   0       24.96        9.52      5.63 o 
  -3   5   0       76.30      136.24     25.72 o 
  -2   5   0     4342.78     4691.30     71.83 o 
  -1   5   0        0.11        0.71      7.09 o 
   0   5   0     4520.25     5358.98     46.42 o 
   1   5   0      757.56      759.49     18.24 o 
   2   5   0       38.74       42.95      7.42 o 
   3   5   0        0.10       -0.42      4.81 o 
   4   5   0        2.38        7.73      3.78 o 
   5   5   0       30.69       64.80     64.28 o 
   6   5   0        1.66       12.97      5.83 o 
   7   5   0       31.58       34.61     10.22 o 
  -7   6   0        0.07        5.87      6.08 o 
  -6   6   0       14.99       32.61     10.14 o 
  -5   6   0        9.91       25.01      7.09 o 
  -4   6   0      119.35      126.87     19.77 o 
  -3   6   0        3.83       80.11     30.56 o 
  -2   6   0      202.77      239.75     10.04 o 
  -1   6   0       53.20       52.98     12.46 o 
   0   6   0      946.65     1117.44     16.18 o 
   1   6   0       86.09       82.45     11.32 o 
   2   6   0     2041.27     2243.22     29.87 o 
   3   6   0      220.76      243.47      9.13 o 
   4   6   0      114.82      103.97     23.70 o 
   5   6   0        0.06       -7.24      8.86 o 
   6   6   0        4.60       -2.48     11.74 o 
  -6   7   0       49.81       51.41     12.28 o 
  -5   7   0        1.75        9.46      8.41 o 
  -4   7   0       42.73       63.54     30.53 o 
  -3   7   0       14.09       29.39     10.85 o 
  -2   7   0        3.85        3.37      6.17 o 
  -1   7   0       28.34       25.22      8.45 o 
   0   7   0      180.44      206.20     16.18 o 
   1   7   0       66.26       84.54      9.69 o 
   2   7   0       31.44       41.41      4.44 o 
   3   7   0       32.49       36.41      6.42 o 
   4   7   0      620.67      629.11     64.58 o 
   5   7   0        0.05        5.24      7.89 o 
   6   7   0      152.09      165.22     17.35 o 
  -6   8   0       92.32      103.70     12.92 o 
  -5   8   0        0.89       11.07      9.23 o 
  -4   8   0       64.30       57.60     15.35 o 
  -3   8   0       12.01       20.34      7.24 o 
  -2   8   0       64.87       57.71     12.15 o 
  -1   8   0       61.86       44.12     17.01 o 
   0   8   0      129.87      142.06     22.11 o 
   1   8   0       26.49       26.53      6.61 o 
   2   8   0       47.22       48.61     11.03 o 
   3   8   0        0.06       13.12      6.58 o 
   4   8   0       21.35       16.68     10.52 o 
   5   8   0        0.99        6.08      7.49 o 
  -5   9   0        0.15        9.07     16.09 o 
  -4   9   0      279.07      290.90     26.02 o 
  -3   9   0       76.13       71.54     17.23 o 
  -2   9   0       16.44        9.87     10.07 o 
  -1   9   0        7.54       -2.79      7.27 o 
   0   9   0       80.07       73.26     11.70 o 
   1   9   0       41.31       40.84     13.47 o 
   2   9   0       46.32       51.98     19.93 o 
   3   9   0        3.94        2.89      7.39 o 
   4   9   0       11.67        7.28      5.33 o 
   5   9   0       26.73       28.65      9.59 o 
  -4  10   0      461.17      427.57     25.49 o 
  -3  10   0        1.70        6.48      6.20 o 
  -2  10   0      542.69      486.43     43.89 o 
  -1  10   0      231.36      144.71     35.66 o 
   0  10   0       14.22       28.76      5.86 o 
   1  10   0        2.48       21.92     14.30 o 
   2  10   0       44.35       28.38     13.80 o 
   3  10   0        7.71       21.28     10.63 o 
   4  10   0        0.35        3.79     12.80 o 
  -3  11   0        1.23        5.52      9.28 o 
  -2  11   0      176.76      156.34     29.50 o 
  -1  11   0        6.91        0.01      4.34 o 
   0  11   0      437.37      413.25     27.19 o 
   1  11   0      245.45      300.08     26.12 o 
   2  11   0       85.31       56.65     27.77 o 
   3  11   0       32.21       38.67     17.55 o 
  -1  12   0       18.52       14.60     13.18 o 
   0  12   0        3.35       19.04     13.93 o 
  -1 -12   1       46.08       35.79     21.90 o 
   0 -12   1       43.57       35.80     23.42 o 
   1 -12   1       39.32       12.46     15.56 o 
   2 -12   1        0.03        3.62     13.28 o 
  -3 -11   1       19.87       18.56     20.01 o 
  -2 -11   1       43.19       38.14     13.56 o 
  -1 -11   1      127.65      147.44     16.78 o 
   0 -11   1        1.80       25.10     12.39 o 
   1 -11   1      306.15      248.84     72.05 o 
   2 -11   1       19.08        4.11      6.05 o 
   3 -11   1       47.28       39.66     15.65 o 
   4 -11   1        0.06       20.58     10.20 o 
  -4 -10   1        0.18       24.32     12.07 o 
  -3 -10   1        0.42       -5.23     11.96 o 
  -2 -10   1        2.36       11.97      7.93 o 
  -1 -10   1        1.83        2.67     14.33 o 
   0 -10   1       24.82       34.75     23.69 o 
   1 -10   1      162.52      144.12     22.13 o 
   2 -10   1        0.01        4.60      9.01 o 
   3 -10   1      422.58      370.42     30.29 o 
   4 -10   1        1.15       -8.35      8.19 o 
   5 -10   1       13.51       24.42     11.65 o 
  -5  -9   1        8.57       17.44      7.99 o 
  -4  -9   1        1.61        1.20      7.96 o 
  -3  -9   1       33.85        8.42     15.22 o 
  -2  -9   1       11.08       12.57      8.41 o 
  -1  -9   1        0.21       -9.85     11.82 o 
   0  -9   1        0.23        2.74      5.18 o 
   1  -9   1       31.02       19.38      9.94 o 
   3  -9   1       88.53       83.09     13.54 o 
   4  -9   1        2.75       16.46      7.58 o 
   5  -9   1      154.43      181.56     39.89 o 
  -6  -8   1       50.65       57.26     13.95 o 
  -5  -8   1       15.36       27.72      7.14 o 
  -4  -8   1        9.77       21.17     17.67 o 
  -3  -8   1       12.55       15.33      7.12 o 
  -2  -8   1       11.48        9.46      6.08 o 
  -1  -8   1        4.88       10.88      5.94 o 
   0  -8   1        6.85       15.18     10.72 o 
   1  -8   1        9.01       11.12      5.44 o 
   2  -8   1        4.53        4.43     13.48 o 
   3  -8   1       38.25       25.43      7.66 o 
   4  -8   1        8.68       16.37      8.19 o 
   5  -8   1        7.42       17.18      7.69 o 
   6  -8   1        7.89       15.48      6.99 o 
  -6  -7   1      114.70       94.79     17.75 o 
  -5  -7   1       55.81       47.84     17.03 o 
  -4  -7   1        7.64        7.80      5.23 o 
  -3  -7   1       16.89       20.49      7.49 o 
  -2  -7   1       39.18       46.86      7.35 o 
  -1  -7   1       76.22       65.25      8.22 o 
   0  -7   1       11.25       15.17      6.11 o 
   1  -7   1       31.97       36.61      9.74 o 
   2  -7   1        6.25        0.76      7.79 o 
   3  -7   1       23.08       30.26      7.94 o 
   4  -7   1       17.30       15.35      8.11 o 
   5  -7   1       19.87       30.28     11.68 o 
   6  -7   1       24.54       27.08     13.69 o 
  -7  -6   1       10.10       16.87     11.24 o 
  -6  -6   1        3.83        9.44      8.48 o 
  -5  -6   1        9.66       15.43      8.82 o 
  -4  -6   1      448.38      458.47     19.85 o 
  -3  -6   1      152.84      171.34     21.21 o 
  -2  -6   1       18.91       14.98      2.90 o 
  -1  -6   1      550.23      565.65      9.85 o 
   0  -6   1      106.47      126.90      7.28 o 
   1  -6   1      332.25      332.13     13.34 o 
   2  -6   1        7.07        9.66     12.43 o 
   3  -6   1      110.88      135.64     12.82 o 
   4  -6   1        3.95       13.05      7.71 o 
   5  -6   1        0.31        5.78     14.45 o 
   6  -6   1        7.83       12.83      6.24 o 
   7  -6   1        7.38       10.81      7.43 o 
  -7  -5   1        7.34       -9.01      9.84 o 
  -6  -5   1       82.90       99.11     35.27 o 
  -5  -5   1       43.98       50.41      9.31 o 
  -4  -5   1        3.47        6.12      2.68 o 
  -3  -5   1       53.97       62.36      8.96 o 
  -2  -5   1      968.97      955.53     14.40 o 
  -1  -5   1      699.90      660.03     16.22 o 
   0  -5   1       14.89       17.39      2.48 o 
   1  -5   1     1267.52     1285.62     22.80 o 
   2  -5   1        0.80        2.02      9.19 o 
   3  -5   1      258.45      253.14      8.03 o 
   4  -5   1       34.63       31.41      5.29 o 
   5  -5   1       53.95       65.12     22.70 o 
   6  -5   1        6.71        6.26      8.66 o 
   7  -5   1       17.17       33.18     11.55 o 
  -7  -4   1       19.46        4.76     14.86 o 
  -6  -4   1       32.36       16.42      6.91 o 
  -5  -4   1        7.85       11.09      4.57 o 
  -4  -4   1      176.79      181.06     10.34 o 
  -3  -4   1      131.92      139.35      9.26 o 
  -2  -4   1       17.81       12.45      3.21 o 
  -1  -4   1      497.78      482.22     10.13 o 
   0  -4   1      264.02      279.59     11.97 o 
   1  -4   1      889.99      815.80     12.20 o 
   2  -4   1       11.18        9.65      2.19 o 
   3  -4   1      541.34      511.21     16.79 o 
   4  -4   1      347.62      353.41     16.31 o 
   5  -4   1        0.31        4.24      5.54 o 
   6  -4   1       66.55       60.17     19.09 o 
   7  -4   1        8.19        2.45     10.88 o 
  -7  -3   1       26.58       27.77     12.83 o 
  -6  -3   1      884.59      804.75     36.41 o 
  -5  -3   1       79.40       64.71      8.97 o 
  -4  -3   1      371.77      378.86      8.89 o 
  -3  -3   1       94.34       93.10      7.65 o 
  -2  -3   1       12.88       17.45      4.00 o 
  -1  -3   1      521.86      467.58      7.27 o 
   0  -3   1        0.49        0.38      1.39 o 
   1  -3   1      390.31      353.22     13.99 o 
   2  -3   1      353.31      368.50     11.81 o 
   3  -3   1      121.18      113.80      6.28 o 
   4  -3   1       45.52       42.53      9.29 o 
   5  -3   1       60.99       73.72      9.35 o 
   6  -3   1      328.29      325.63     16.75 o 
   7  -3   1       48.71       46.68      8.69 o 
  -8  -2   1      738.87      766.11     83.20 o 
  -7  -2   1       67.77       58.02     10.09 o 
  -6  -2   1      312.53      303.31     33.24 o 
  -5  -2   1      387.27      379.44     10.84 o 
  -3  -2   1      465.37      460.29     12.50 o 
  -2  -2   1     1045.22      968.27     12.84 o 
  -1  -2   1     1369.83     1256.04     10.97 o 
   0  -2   1       35.34       32.94      4.10 o 
   1  -2   1      572.14      472.60      5.94 o 
   2  -2   1       69.49       72.84      5.42 o 
   3  -2   1        1.71        4.97      6.40 o 
   4  -2   1      392.74      398.36     17.32 o 
   5  -2   1        0.45       10.41      8.97 o 
   6  -2   1       67.25       71.77     12.12 o 
   7  -2   1        1.37        1.13      5.71 o 
   8  -2   1       91.73       68.43     16.44 o 
  -8  -1   1        1.35       -2.67      7.01 o 
  -7  -1   1        2.17        0.98      6.18 o 
  -6  -1   1     2364.57     2399.22     59.42 o 
  -5  -1   1      131.73      144.48     24.15 o 
  -4  -1   1     1062.85     1080.87     18.04 o 
  -3  -1   1     1899.86     1731.31     18.47 o 
  -2  -1   1     7531.59     6894.36     51.26 o 
  -1  -1   1      254.74      218.66      6.46 o 
   0  -1   1        8.65        7.56      1.32 o 
   1  -1   1     1600.66     1446.52     20.97 o 
   2  -1   1      466.01      487.73     25.52 o 
   3  -1   1       15.71       22.98      5.12 o 
   4  -1   1       24.84       26.78      5.76 o 
   5  -1   1       16.55       17.96      4.99 o 
   6  -1   1       36.21       42.34     10.00 o 
   7  -1   1        0.00        0.50      6.69 o 
   8  -1   1       46.16       30.10      9.83 o 
  -8   0   1       42.28       21.64      7.42 o 
  -7   0   1       26.22       17.17      7.93 o 
  -6   0   1       26.79       22.53      5.87 o 
  -5   0   1       21.52       21.19      5.45 o 
  -4   0   1     4769.69     4743.75     60.57 o 
  -3   0   1       78.12       71.27     14.56 o 
  -2   0   1      695.46      632.54      9.53 o 
  -1   0   1      814.80      744.11      6.72 o 
   1   0   1      197.61      184.53      5.65 o 
   2   0   1     1397.10     1256.76     12.66 o 
   3   0   1      567.81      456.43     14.39 o 
   4   0   1      922.97     1068.19     24.90 o 
   5   0   1      163.12      169.76     21.29 o 
   6   0   1        4.41        9.99      4.27 o 
   7   0   1       10.84       13.81     13.74 o 
   8   0   1        0.11       18.43      6.29 o 
  -8   1   1       15.64       14.28      5.43 o 
  -7   1   1       18.11       13.38      6.86 o 
  -6   1   1       41.09       37.88      7.26 o 
  -5   1   1       24.04       29.25      7.45 o 
  -4   1   1        4.53        8.06      3.42 o 
  -2   1   1     2509.49     2228.15     23.84 o 
  -1   1   1      257.03      228.11      7.12 o 
   0   1   1       60.28       54.81      5.56 o 
   1   1   1       56.72       41.21      4.43 o 
   2   1   1     6330.37     6278.69     83.05 o 
   3   1   1      357.17      348.86      8.49 o 
   4   1   1      740.22      780.98     14.94 o 
   5   1   1       63.41       57.22      8.73 o 
   6   1   1      325.85      346.57     32.15 o 
   7   1   1       44.28       29.89      8.69 o 
   8   1   1        3.97      -10.53      7.02 o 
  -8   2   1      123.62      104.16     15.39 o 
  -7   2   1       13.30       15.18      7.14 o 
  -6   2   1      101.91      182.12     37.86 o 
  -5   2   1       49.84       47.19     18.33 o 
  -4   2   1       10.36       11.19      3.49 o 
  -3   2   1        2.69        0.84      5.19 o 
  -2   2   1        6.60        6.31      2.73 o 
  -1   2   1      821.76      700.86     16.81 o 
   0   2   1      206.28      181.73      6.62 o 
   1   2   1      253.29      226.98     24.74 o 
   2   2   1      191.12      180.38      8.67 o 
   3   2   1        0.60        2.53      2.98 o 
   4   2   1     2323.22     2367.28     25.55 o 
   5   2   1       35.14       34.88      7.83 o 
   6   2   1      402.43      427.75     19.66 o 
   7   2   1        3.01        0.27      6.44 o 
  -8   3   1       66.48       52.16     16.17 o 
  -7   3   1       21.06       14.27      7.14 o 
  -6   3   1      280.80      297.59     15.93 o 
  -5   3   1        6.40       25.17     12.59 o 
  -4   3   1      181.12      176.50     13.49 o 
  -3   3   1        1.16        1.89      2.33 o 
  -2   3   1       45.67       43.91      5.24 o 
  -1   3   1      119.92      119.91      5.05 o 
   0   3   1       19.13       17.28      3.19 o 
   1   3   1        1.62        2.13      5.66 o 
   2   3   1      114.40      120.23      5.39 o 
   3   3   1       43.03       53.82     11.75 o 
   4   3   1       98.17      111.87      6.94 o 
   5   3   1        0.30        3.59      3.16 o 
   6   3   1      218.75      244.38     20.27 o 
   7   3   1       20.51        8.33      6.76 o 
  -7   4   1       10.86       13.98      9.60 o 
  -6   4   1       88.37      100.70     11.33 o 
  -5   4   1        1.56       10.49      7.17 o 
  -4   4   1      269.36      273.11      8.43 o 
  -3   4   1       29.28       31.67      6.78 o 
  -2   4   1       96.60       96.30      7.49 o 
  -1   4   1      115.91      123.22      9.52 o 
   0   4   1      273.71      275.51      9.73 o 
   1   4   1      456.80      432.47      6.60 o 
   2   4   1      116.99      114.52      9.52 o 
   3   4   1       98.42       88.18     12.03 o 
   4   4   1       44.62       37.50      6.55 o 
   5   4   1        0.31       15.73      5.15 o 
   6   4   1       68.63       81.84     16.92 o 
   7   4   1        3.00       15.33      8.94 o 
  -7   5   1        0.04        8.40      8.46 o 
  -6   5   1       44.74       54.91      8.61 o 
  -5   5   1        0.07        0.90      7.52 o 
  -4   5   1       57.86       57.32     11.30 o 
  -3   5   1      163.12      167.01     14.43 o 
  -2   5   1        4.42        4.29      2.75 o 
  -1   5   1      275.26      288.66     22.39 o 
   0   5   1        4.24        4.38      2.02 o 
   1   5   1       60.66       72.14      8.16 o 
   2   5   1      487.04      534.19     13.00 o 
   3   5   1      152.24      158.51      7.63 o 
   4   5   1       86.20       87.47     14.25 o 
   5   5   1       16.89       15.58      8.14 o 
   6   5   1       86.51      106.25     14.53 o 
   7   5   1        0.86       -1.95     10.41 o 
  -7   6   1        2.78        5.08      7.57 o 
  -6   6   1        3.49        8.91      6.59 o 
  -5   6   1        7.05       -0.52     17.48 o 
  -4   6   1        4.32       14.74      7.16 o 
  -3   6   1       75.97       62.03     15.88 o 
  -2   6   1       63.10       73.43     14.81 o 
  -1   6   1      208.99      217.61      8.21 o 
   0   6   1       30.39       32.46      4.75 o 
   1   6   1       89.97      100.20     11.66 o 
   2   6   1       85.28       91.78      8.94 o 
   3   6   1        5.86       10.32      4.67 o 
   4   6   1      147.45      172.75     12.04 o 
   5   6   1        0.60       12.09      9.77 o 
   6   6   1       34.87       27.04     15.52 o 
  -6   7   1        0.06       18.49      8.05 o 
  -5   7   1        6.41        4.02     18.79 o 
  -4   7   1        1.01       10.55      8.48 o 
  -3   7   1        0.02       17.35     10.72 o 
  -2   7   1        0.40       -7.58      7.11 o 
  -1   7   1       94.96       82.29     22.45 o 
   0   7   1       35.75       34.02      6.90 o 
   1   7   1        9.72       17.27      4.60 o 
   2   7   1        2.16        3.81      3.88 o 
   3   7   1       43.43       55.83      7.48 o 
   4   7   1      118.24      125.85     21.01 o 
   5   7   1       60.03       52.87     14.59 o 
   6   7   1        6.53        4.50      9.02 o 
  -6   8   1        6.75       -9.66      8.68 o 
  -5   8   1       27.83       19.50      9.97 o 
  -4   8   1        1.08        7.88     11.24 o 
  -3   8   1        4.95        6.18      6.42 o 
  -2   8   1       17.23        8.61      5.65 o 
  -1   8   1       49.91       48.87      8.55 o 
   0   8   1        5.97       21.08      6.75 o 
   1   8   1        1.07        7.86     10.21 o 
   2   8   1        1.59        5.87      3.96 o 
   3   8   1        6.91        7.34      5.18 o 
   4   8   1       31.24       27.51      7.73 o 
   5   8   1      206.07      169.69     39.95 o 
  -5   9   1       36.95       45.12     23.09 o 
  -4   9   1        8.27        7.87      8.28 o 
  -3   9   1        6.00        9.61      6.31 o 
  -2   9   1        3.26       11.23      9.19 o 
  -1   9   1        2.60        0.43      7.48 o 
   0   9   1       33.77       33.76      9.65 o 
   1   9   1       75.69       86.97     16.30 o 
   2   9   1       19.04       29.13     10.27 o 
   3   9   1       22.19       41.05     11.40 o 
   4   9   1       24.15       31.15     12.21 o 
  -4  10   1        0.11        1.40      8.07 o 
  -3  10   1       27.95       34.64     21.52 o 
  -2  10   1        5.00       -2.12     11.31 o 
  -1  10   1        0.97        7.31      5.29 o 
   0  10   1        5.93        1.35      4.36 o 
   1  10   1        0.00       27.19     16.68 o 
   2  10   1        4.41       18.21      7.41 o 
   3  10   1        7.90        1.84     24.49 o 
   4  10   1        5.35        4.28     16.42 o 
  -3  11   1       58.57       34.10      9.73 o 
  -2  11   1       12.00       20.33     10.68 o 
  -1  11   1        2.07       16.97      9.12 o 
   0  11   1        1.06       31.13     17.03 o 
   1  11   1        2.18       22.79     15.67 o 
   2  11   1        9.20       15.02     11.26 o 
  -1 -12   2       17.56        4.31      9.86 o 
   0 -12   2        3.63       -0.96     13.70 o 
   1 -12   2       14.57        9.10     14.23 o 
   2 -12   2        7.19        9.71     14.08 o 
  -3 -11   2      333.10      351.31     27.34 o 
  -2 -11   2      243.54      182.50     55.56 o 
  -1 -11   2       39.61       42.70     15.16 o 
   0 -11   2      106.81       89.74     34.69 o 
   1 -11   2        0.26       -0.66     13.60 o 
   2 -11   2        1.08       11.17      9.25 o 
   3 -11   2       22.58       48.26     13.66 o 
   4 -11   2        4.43       19.44     10.62 o 
  -4 -10   2       26.08       33.23     14.94 o 
  -3 -10   2        7.49       24.07     11.31 o 
  -2 -10   2        1.73       -5.26     13.75 o 
  -1 -10   2      229.29      189.76     23.06 o 
   0 -10   2      426.84      388.70     26.66 o 
   1 -10   2       74.53       60.75     19.63 o 
   2 -10   2      350.08      322.22     31.32 o 
   3 -10   2      128.28      113.16     15.46 o 
   4 -10   2        0.00        0.92      8.07 o 
   5 -10   2        1.81       12.89     10.53 o 
  -5  -9   2       25.45       32.27      6.85 o 
  -4  -9   2        6.19       23.13     23.66 o 
  -3  -9   2        4.88        4.83     16.33 o 
  -2  -9   2       28.11       23.66      7.03 o 
  -1  -9   2       17.04       27.81      8.32 o 
   0  -9   2       48.74       39.57      7.49 o 
   1  -9   2       18.29       26.94      7.89 o 
   2  -9   2      278.38      248.24     21.62 o 
   3  -9   2       88.47       67.83     17.07 o 
   4  -9   2      353.50      331.74     24.18 o 
   5  -9   2      380.32      339.10     27.32 o 
  -6  -8   2        1.90        3.50      6.62 o 
  -5  -8   2       36.48       29.71      6.37 o 
  -4  -8   2       10.33       30.94     15.55 o 
  -3  -8   2       66.67       65.03      9.41 o 
  -2  -8   2        8.48        2.28      6.52 o 
  -1  -8   2       18.73       18.55      5.21 o 
   0  -8   2        2.90       12.30      7.78 o 
   1  -8   2        0.11        2.18      5.49 o 
   2  -8   2       62.86       65.57      8.84 o 
   3  -8   2        7.70        8.04      6.10 o 
   4  -8   2       75.41       78.30     25.58 o 
   5  -8   2       96.16       71.66     20.92 o 
   6  -8   2      126.66      126.93     28.94 o 
  -6  -7   2       87.19       56.74     26.87 o 
  -5  -7   2       23.52       33.80      9.96 o 
  -4  -7   2       73.58       93.45     19.22 o 
  -3  -7   2       79.97       80.09     11.82 o 
  -2  -7   2        8.04       16.72      6.64 o 
  -1  -7   2       29.89       31.27      5.27 o 
   0  -7   2      213.30      220.44     13.52 o 
   1  -7   2       90.60       65.91     18.78 o 
   2  -7   2       66.79       99.33     12.39 o 
   3  -7   2        5.79       14.65      6.22 o 
   4  -7   2        2.01        7.15      7.34 o 
   5  -7   2        4.60        8.30      6.32 o 
   6  -7   2        3.67        2.04      8.27 o 
  -7  -6   2        0.00       11.80      7.89 o 
  -6  -6   2        0.23       10.09      6.98 o 
  -5  -6   2      577.63      645.87     30.98 o 
  -4  -6   2      419.58      455.70     18.89 o 
  -3  -6   2       83.61       73.82     12.21 o 
  -2  -6   2     1336.20     1396.05     35.98 o 
  -1  -6   2        0.45        4.78      2.71 o 
   0  -6   2        9.25       12.30      3.30 o 
   1  -6   2       22.01       17.64      5.73 o 
   2  -6   2      311.87      307.27     20.40 o 
   3  -6   2      104.50       84.61     22.23 o 
   4  -6   2       85.15      112.50     13.06 o 
   5  -6   2        0.00       12.25      7.93 o 
   6  -6   2       20.74       22.00      8.33 o 
   7  -6   2        0.65       14.04      6.04 o 
  -7  -5   2      135.15      143.31     16.42 o 
  -6  -5   2        0.77        8.07     16.21 o 
  -5  -5   2       44.68       41.24     10.59 o 
  -4  -5   2      197.44      210.33     14.38 o 
  -3  -5   2      839.05      870.00     19.35 o 
  -2  -5   2     1500.21     1524.38     21.99 o 
  -1  -5   2      379.34      364.65      5.29 o 
   0  -5   2     5299.77     5788.76     37.85 o 
   1  -5   2      679.99      656.15     18.29 o 
   2  -5   2      118.01      102.67      9.12 o 
   3  -5   2       56.17       66.99     10.45 o 
   4  -5   2       66.71       59.95      6.10 o 
   5  -5   2       29.44       34.09      7.38 o 
   6  -5   2       40.15       54.61     17.54 o 
   7  -5   2        0.02       11.27      6.71 o 
  -7  -4   2        0.06        0.71      9.65 o 
  -6  -4   2      135.05      121.15     25.25 o 
  -5  -4   2      183.99      183.11     25.83 o 
  -4  -4   2       37.35       36.06      8.80 o 
  -3  -4   2      437.03      448.23      9.72 o 
  -2  -4   2     1588.13     1554.04     13.65 o 
  -1  -4   2       95.03      108.40     10.54 o 
   0  -4   2     1959.00     2160.42     18.53 o 
   1  -4   2      890.34      824.00     14.23 o 
   2  -4   2     3822.63     3747.26     44.66 o 
   3  -4   2     1135.09     1072.04     20.89 o 
   4  -4   2      221.34      224.07     10.21 o 
   5  -4   2       30.28       31.87      5.41 o 
   6  -4   2        0.83       -3.12      6.05 o 
   7  -4   2        2.41       14.72      4.73 o 
  -7  -3   2       21.56       16.12     13.32 o 
  -6  -3   2       49.33       53.22     15.54 o 
  -5  -3   2       88.85       90.78     12.72 o 
  -4  -3   2       51.66       53.34      7.04 o 
  -3  -3   2       42.93       44.29      7.32 o 
  -2  -3   2      100.58      109.74      5.95 o 
  -1  -3   2     1118.49     1061.51      9.52 o 
   0  -3   2     2992.95     2962.11     26.78 o 
   1  -3   2      500.97      462.32      4.87 o 
   2  -3   2      155.93      143.29      8.59 o 
   3  -3   2      184.38      183.18      5.21 o 
   4  -3   2      607.82      632.15     18.88 o 
   5  -3   2      361.45      383.31     12.16 o 
   6  -3   2      134.84      136.85     19.99 o 
   7  -3   2        2.24       10.00      4.62 o 
  -8  -2   2       72.08       71.89     15.68 o 
  -7  -2   2       37.18       41.67     10.58 o 
  -6  -2   2     1141.18     1175.12     27.78 o 
  -5  -2   2       16.77       31.39      7.16 o 
  -4  -2   2      228.22      213.35      6.49 o 
  -3  -2   2      372.52      327.65      9.47 o 
  -2  -2   2      469.06      472.41      8.97 o 
  -1  -2   2       32.33       36.36      7.87 o 
   0  -2   2      254.43      226.18      6.72 o 
   1  -2   2        9.89       10.63      2.34 o 
   2  -2   2      928.04      923.58     17.78 o 
   3  -2   2      219.77      214.74     12.98 o 
   4  -2   2       85.72       90.73      8.06 o 
   5  -2   2        0.67        2.92      4.09 o 
   6  -2   2        6.79       18.82      8.92 o 
   7  -2   2       49.73       57.73     11.39 o 
   8  -2   2       31.90       25.95     11.78 o 
  -8  -1   2        9.06       17.39      9.44 o 
  -7  -1   2       50.61       52.86     10.80 o 
  -6  -1   2      192.03      178.12     12.96 o 
  -5  -1   2      174.66      161.96     10.39 o 
  -4  -1   2    11556.24    11608.07    238.23 o 
  -3  -1   2      125.61      115.25     10.38 o 
  -2  -1   2      620.13      554.96      6.71 o 
  -1  -1   2        1.46        2.17      1.14 o 
   0  -1   2     1421.80     1338.23     18.35 o 
   1  -1   2        4.21        5.21      3.20 o 
   2  -1   2     1034.94      947.60     10.68 o 
   3  -1   2      710.66      614.23     24.24 o 
   4  -1   2       72.61       68.19      7.29 o 
   5  -1   2        0.18       -7.90      5.71 o 
   6  -1   2       67.53       91.85     20.57 o 
   7  -1   2        0.00       11.67      4.90 o 
   8  -1   2       26.38       21.19      6.22 o 
  -8   0   2       65.42       76.43     15.05 o 
  -7   0   2      134.26      151.76     18.51 o 
  -6   0   2      460.98      472.14     13.48 o 
  -5   0   2        7.64        6.89      6.89 o 
  -3   0   2     1201.42     1180.81     26.18 o 
  -2   0   2    42067.95    39227.17    444.78 o 
  -1   0   2     2114.62     1885.51     18.05 o 
   0   0   2     1551.56     1445.18     45.36 o 
   1   0   2      702.97      630.96      8.10 o 
   2   0   2       44.09       31.80      5.03 o 
   3   0   2      223.92      202.72      8.35 o 
   4   0   2      108.91      122.05     14.03 o 
   5   0   2      106.20       95.38     10.29 o 
   6   0   2        7.36        6.53      6.22 o 
   7   0   2       55.66       49.31     10.91 o 
   8   0   2        8.50       10.52      7.00 o 
  -8   1   2       67.17       65.11     11.66 o 
  -7   1   2        6.85       11.35      6.03 o 
  -6   1   2      230.91      240.73     37.25 o 
  -5   1   2      256.67      268.08     20.02 o 
  -4   1   2      849.49      899.77     25.62 o 
  -3   1   2      282.92      232.89      9.45 o 
  -2   1   2      599.68      505.01      7.31 o 
  -1   1   2     2487.41     2190.60     20.98 o 
   1   1   2     2602.41     2585.21     34.99 o 
   2   1   2     2391.58     2367.34     48.28 o 
   3   1   2        0.99       -3.75      4.36 o 
   4   1   2      538.21      553.35     14.94 o 
   5   1   2      277.98      257.41     10.29 o 
   6   1   2        6.16       12.76      5.98 o 
   7   1   2       14.01       17.87      7.20 o 
  -8   2   2       17.04       15.38      7.81 o 
  -7   2   2       33.46       35.71      8.39 o 
  -6   2   2       30.62       71.29     18.14 o 
  -5   2   2       71.90       63.91      6.93 o 
  -4   2   2      990.06     1104.71     27.71 o 
  -3   2   2        9.76       14.11      4.46 o 
  -2   2   2       98.73       84.81     11.11 o 
  -1   2   2       75.67       70.99      7.86 o 
   0   2   2       24.30       27.49      3.59 o 
   1   2   2      201.94      178.16      6.77 o 
   2   2   2     1633.74     1576.63     15.84 o 
   3   2   2      896.60      850.24     14.23 o 
   4   2   2     1454.70     1542.64     24.35 o 
   5   2   2      327.83      298.79     12.72 o 
   6   2   2      459.87      465.82     17.04 o 
   7   2   2      136.80      126.33     21.20 o 
  -8   3   2       94.70       65.31     23.82 o 
  -7   3   2        8.94        7.87      4.73 o 
  -6   3   2       84.09       87.77     17.68 o 
  -5   3   2        6.97        7.29      3.87 o 
  -4   3   2       18.77       20.86      6.40 o 
  -3   3   2       43.56       47.48      6.57 o 
  -2   3   2     3431.58     3429.05     56.67 o 
  -1   3   2      688.52      679.82     11.07 o 
   0   3   2     3175.95     3270.59     26.26 o 
   1   3   2      143.18      147.12      6.49 o 
   2   3   2        0.29       -0.37      1.78 o 
   3   3   2       77.38       88.32      8.87 o 
   4   3   2       88.92       94.16      7.30 o 
   5   3   2      242.74      263.93     25.51 o 
   6   3   2      508.36      474.47     20.39 o 
   7   3   2      311.12      304.40     21.59 o 
  -7   4   2        4.01        7.31      7.79 o 
  -6   4   2      255.51      264.74     20.84 o 
  -5   4   2       77.78       63.91      7.71 o 
  -4   4   2      121.38      137.07      7.59 o 
  -3   4   2      270.55      305.37     13.55 o 
  -2   4   2      119.60      105.50      5.29 o 
  -1   4   2        0.01        0.03      2.56 o 
   0   4   2     2567.71     2714.17     22.75 o 
   1   4   2      613.80      559.66      7.86 o 
   2   4   2     1197.76     1102.85     24.45 o 
   3   4   2      150.91      249.80     52.13 o 
   4   4   2       21.00       14.73      4.47 o 
   5   4   2       52.27       53.35      9.18 o 
   6   4   2       46.30       46.74      8.43 o 
   7   4   2       67.46       71.64     22.04 o 
  -7   5   2       46.00       61.42      9.24 o 
  -6   5   2        0.11        8.06     10.34 o 
  -5   5   2       47.64       67.22     14.77 o 
  -4   5   2      218.81      241.47     16.60 o 
  -3   5   2      106.17      117.24      8.44 o 
  -2   5   2      129.97      135.24      7.83 o 
  -1   5   2       84.11       89.80      7.93 o 
   0   5   2       44.65       47.83      7.16 o 
   1   5   2        1.32        3.91      2.99 o 
   2   5   2      337.67      333.08      9.88 o 
   3   5   2        9.45       19.67      6.01 o 
   4   5   2       52.62       48.40      7.05 o 
   5   5   2       33.04       28.35      6.67 o 
   6   5   2       36.14       53.79     13.51 o 
   7   5   2        0.24        3.67      8.57 o 
  -7   6   2        0.02        8.57      9.70 o 
  -6   6   2       63.78       70.55     12.00 o 
  -5   6   2       30.05       40.62      9.00 o 
  -4   6   2       21.81       35.30      8.94 o 
  -3   6   2        8.20       24.62      8.85 o 
  -2   6   2      119.49      131.40     24.93 o 
  -1   6   2        4.49        9.66      4.30 o 
   0   6   2      228.22      259.28     10.14 o 
   1   6   2      212.22      213.86     16.97 o 
   2   6   2        0.80        2.19      3.80 o 
   3   6   2        1.63        5.71      7.92 o 
   4   6   2        6.18        1.47      4.77 o 
   5   6   2       92.62       86.27     17.37 o 
   6   6   2       35.88       19.30      9.61 o 
  -6   7   2        8.33       63.96     30.64 o 
  -5   7   2        1.80        7.23      7.14 o 
  -4   7   2      287.09      356.35     33.54 o 
  -3   7   2        2.61        3.55      4.21 o 
  -2   7   2       81.53       80.58     15.18 o 
  -1   7   2      109.51      108.44     24.13 o 
   0   7   2      259.36      274.25     11.54 o 
   1   7   2        1.07        8.89      5.31 o 
   2   7   2      216.71      216.93     17.03 o 
   3   7   2      656.12      670.51     19.05 o 
   4   7   2        6.60       21.44      6.76 o 
   5   7   2        0.38       13.60      6.80 o 
   6   7   2        4.23       21.61      8.04 o 
  -6   8   2       15.06        5.94      9.08 o 
  -5   8   2        1.77        4.86      6.00 o 
  -4   8   2        0.01        2.23      6.74 o 
  -3   8   2       14.76        7.56      8.82 o 
  -2   8   2      248.37      275.79     29.66 o 
  -1   8   2       21.69       30.25      7.47 o 
   0   8   2       91.08      115.75     17.32 o 
   1   8   2      289.04      279.42     14.64 o 
   2   8   2      504.62      524.59     18.92 o 
   3   8   2        5.38       13.15      6.95 o 
   4   8   2       78.00       79.10     15.09 o 
   5   8   2      357.54      389.04     36.77 o 
  -5   9   2        1.91       16.81     10.40 o 
  -4   9   2       57.37       65.84     10.91 o 
  -3   9   2        7.73       17.62      7.39 o 
  -2   9   2        9.37       12.23      6.66 o 
  -1   9   2       12.79       13.55      6.41 o 
   0   9   2        9.56       18.23      7.08 o 
   1   9   2        1.15        5.97      6.00 o 
   2   9   2       43.38       64.13     21.97 o 
   3   9   2      133.46      134.62     38.60 o 
   4   9   2      388.75      400.23     25.41 o 
  -4  10   2       41.42       30.08      9.08 o 
  -3  10   2       34.95       44.88     12.80 o 
  -2  10   2       71.00       52.70     12.59 o 
  -1  10   2        0.43        4.80      4.99 o 
   0  10   2       21.24       23.58      5.43 o 
   1  10   2        1.47       22.60     11.23 o 
   2  10   2       26.17       26.12     11.61 o 
   3  10   2       21.29       13.81     13.01 o 
  -3  11   2       13.95       10.81      7.73 o 
  -2  11   2        3.25        7.03      6.66 o 
  -1  11   2       52.96       23.78     11.03 o 
   0  11   2       45.78       37.60     11.79 o 
   1  11   2       10.60        3.10     13.52 o 
   2  11   2        9.08       17.72     12.05 o 
  -2 -12   3       33.12       66.56     16.19 o 
  -1 -12   3       76.31       45.96     34.12 o 
   0 -12   3        5.06       19.33     11.60 o 
   1 -12   3        4.87        9.44     12.07 o 
   2 -12   3       10.29       14.59      6.58 o 
  -3 -11   3      109.48       97.10     37.06 o 
  -2 -11   3       81.96       65.04     24.71 o 
  -1 -11   3       73.97      112.64     20.14 o 
   0 -11   3       55.03       84.47     30.19 o 
   1 -11   3      251.84      154.45     55.52 o 
   2 -11   3        0.23        1.11      7.05 o 
   3 -11   3        0.11        7.16      7.48 o 
   4 -11   3        5.94       13.15      9.06 o 
  -4 -10   3       38.60       23.56     16.83 o 
  -3 -10   3        0.56      -10.42     16.59 o 
  -2 -10   3       30.79       24.35     14.96 o 
  -1 -10   3      284.56      262.88     25.01 o 
   0 -10   3       83.58       56.78     19.15 o 
   1 -10   3      172.49      150.96     26.83 o 
   2 -10   3       46.00       58.59     18.54 o 
   3 -10   3      244.19      221.24     29.25 o 
   4 -10   3        0.09       10.69      7.71 o 
   5 -10   3        0.12        8.30      8.84 o 
  -5  -9   3        0.64       13.90      7.59 o 
  -4  -9   3        7.66       12.25      6.23 o 
  -3  -9   3        6.10       -0.73      7.14 o 
  -2  -9   3       21.34        8.68     11.90 o 
  -1  -9   3        7.75       -3.62     11.72 o 
   0  -9   3       43.37       49.91      7.76 o 
   1  -9   3      265.80      188.02     41.05 o 
   2  -9   3       12.93       35.43     10.19 o 
   3  -9   3       78.23       68.49     18.19 o 
   4  -9   3        9.51       11.50      6.65 o 
   5  -9   3       52.70       57.48     13.70 o 
  -6  -8   3       28.13       32.17      8.24 o 
  -5  -8   3        7.16        8.14      8.99 o 
  -4  -8   3        0.34       13.79      8.31 o 
  -3  -8   3       26.48       24.04     18.10 o 
  -2  -8   3       62.39       56.08     21.43 o 
  -1  -8   3       12.05        9.70      4.16 o 
   0  -8   3        1.32       -2.63      4.93 o 
   1  -8   3        4.27        9.48      4.80 o 
   2  -8   3        2.47       -0.05      8.91 o 
   3  -8   3       60.16       45.40     11.10 o 
   4  -8   3       16.69       16.31     10.12 o 
   5  -8   3        2.08        8.39      9.84 o 
   6  -8   3        0.63       -2.10     14.57 o 
  -6  -7   3       26.47       27.04      9.83 o 
  -5  -7   3       20.06       26.28      8.80 o 
  -4  -7   3      119.77      114.51     22.06 o 
  -3  -7   3       51.78       52.48      9.99 o 
  -2  -7   3        0.71        2.41      3.34 o 
  -1  -7   3       33.74       36.15      6.44 o 
   0  -7   3      105.80      128.92      8.83 o 
   1  -7   3       19.04       12.44      5.44 o 
   2  -7   3       14.50        9.50      8.57 o 
   3  -7   3        2.58        5.12      8.20 o 
   4  -7   3       15.78       16.06      6.98 o 
   5  -7   3        1.32       12.42      6.13 o 
   6  -7   3       47.14       42.82     15.11 o 
  -7  -6   3        2.53       16.31      8.13 o 
  -6  -6   3      138.54      103.95     20.31 o 
  -5  -6   3       45.35       42.27     10.18 o 
  -4  -6   3       71.24       68.88     14.52 o 
  -3  -6   3       71.73      102.37     18.12 o 
  -2  -6   3      192.99      207.10      6.61 o 
  -1  -6   3      362.58      385.46      8.04 o 
   0  -6   3       31.32       44.58      4.49 o 
   1  -6   3        3.48        4.10      1.80 o 
   2  -6   3       22.85       23.27      7.65 o 
   3  -6   3       30.73       33.34     10.48 o 
   4  -6   3       25.78       25.21      6.92 o 
   5  -6   3        0.02        3.00      9.42 o 
   6  -6   3        9.55       14.62      9.19 o 
   7  -6   3        0.02       13.01      7.70 o 
  -7  -5   3       32.76       25.66     23.49 o 
  -6  -5   3       64.88       97.52     31.81 o 
  -5  -5   3        0.02        4.09      6.47 o 
  -4  -5   3      175.58      148.56     29.93 o 
  -3  -5   3      379.90      398.26      8.26 o 
  -2  -5   3      362.56      374.45      6.87 o 
  -1  -5   3       20.77       32.93      4.75 o 
   0  -5   3       33.58       46.67      3.76 o 
   1  -5   3      610.09      627.29      9.97 o 
   2  -5   3       35.77       39.25      5.20 o 
   3  -5   3        0.19        2.52      2.31 o 
   4  -5   3        0.01       -0.42      3.59 o 
   5  -5   3       14.77        8.95      9.01 o 
   6  -5   3        0.01       10.37      6.93 o 
   7  -5   3       31.96       32.56      8.97 o 
  -7  -4   3        3.34       13.40      6.83 o 
  -6  -4   3        4.23       10.14      9.02 o 
  -5  -4   3       43.53       24.69      7.93 o 
  -3  -4   3       10.58       12.02      8.99 o 
  -2  -4   3       54.51       56.84      3.15 o 
  -1  -4   3     1201.62     1150.13     21.84 o 
   0  -4   3      395.39      429.29     12.95 o 
   1  -4   3       27.36       25.68      3.48 o 
   2  -4   3       46.21       47.57      7.55 o 
   3  -4   3       51.37       52.47     14.04 o 
   4  -4   3       54.24       52.26      6.87 o 
   5  -4   3       17.54       19.39      5.55 o 
   6  -4   3        1.44        1.99      6.49 o 
   7  -4   3       12.59        5.95      5.73 o 
  -8  -3   3      291.48      279.56     44.66 o 
  -7  -3   3       11.70        7.09     11.76 o 
  -6  -3   3       32.23       33.17     10.67 o 
  -5  -3   3        9.87        5.92      9.75 o 
  -4  -3   3       70.29       75.20     12.36 o 
  -3  -3   3      143.46      157.17      6.43 o 
  -2  -3   3      273.97      228.47      7.45 o 
  -1  -3   3      251.01      216.05      8.65 o 
   0  -3   3        4.53        3.23      1.68 o 
   1  -3   3      587.19      575.48      8.08 o 
   2  -3   3       97.07      123.29      7.02 o 
   3  -3   3       86.38       87.77     10.24 o 
   4  -3   3       38.03       44.59      7.55 o 
   5  -3   3       41.66       48.88      7.18 o 
   6  -3   3       44.23       50.58      8.78 o 
   7  -3   3       26.31       30.56      7.94 o 
  -8  -2   3        5.91       13.27      7.43 o 
  -7  -2   3      102.58       88.09     19.30 o 
  -6  -2   3     1196.19     1233.47     76.18 o 
  -5  -2   3       66.41       83.28     10.96 o 
  -4  -2   3       17.14       14.51      7.58 o 
  -3  -2   3       32.82       26.85      5.21 o 
  -2  -2   3       94.87       88.19      8.15 o 
  -1  -2   3      611.37      536.48      7.83 o 
   0  -2   3       41.03       37.30      5.81 o 
   1  -2   3      424.39      351.39     10.44 o 
   2  -2   3       64.97       65.95      9.44 o 
   3  -2   3        9.33        9.78      3.22 o 
   4  -2   3        6.75        9.39      4.15 o 
   5  -2   3       17.12       19.08      5.91 o 
   6  -2   3       28.14       15.20      5.73 o 
   7  -2   3      110.08       58.11     28.67 o 
  -8  -1   3      455.70      417.10     28.53 o 
  -7  -1   3       23.52       18.30      5.80 o 
  -6  -1   3      221.38      198.51     41.69 o 
  -5  -1   3       76.99       95.24     15.04 o 
  -4  -1   3     2422.78     2631.82     34.93 o 
  -3  -1   3      189.70      189.45      5.24 o 
  -2  -1   3      696.82      604.81      9.19 o 
  -1  -1   3      157.60      153.28      5.60 o 
   0  -1   3      356.53      353.60      9.95 o 
   1  -1   3      312.76      313.22      9.38 o 
   2  -1   3      164.79      133.03      5.61 o 
   3  -1   3       19.91       18.22      5.47 o 
   4  -1   3       87.16       64.27      8.88 o 
   5  -1   3       14.37       26.22      6.93 o 
   6  -1   3        7.26        4.89      8.20 o 
   7  -1   3        0.26        2.09      3.36 o 
  -8   0   3       27.14       23.20      6.35 o 
  -7   0   3       35.59       34.74     10.28 o 
  -6   0   3      722.98      781.61     20.59 o 
  -5   0   3        0.88        5.23      4.47 o 
  -4   0   3     1285.07     1333.59     23.19 o 
  -3   0   3        1.17       15.59      7.92 o 
  -2   0   3     1160.14     1142.76     13.53 o 
   0   0   3      149.49      128.33      4.16 o 
   2   0   3     1075.65     1055.11     11.90 o 
   3   0   3       90.57      126.80     17.80 o 
   4   0   3       67.23       73.10      9.12 o 
   5   0   3       30.43       28.31      7.97 o 
   6   0   3       20.94       18.31      5.54 o 
   7   0   3        5.89        7.69      5.72 o 
  -8   1   3        0.41       11.61      6.83 o 
  -7   1   3       37.40       30.45      8.06 o 
  -6   1   3      114.25      155.88     55.24 o 
  -5   1   3       36.52       46.22      8.61 o 
  -3   1   3       69.62       91.13     11.52 o 
  -2   1   3     1471.92     1330.91     15.52 o 
  -1   1   3      240.87      245.94      9.85 o 
   0   1   3       16.19       12.51      4.15 o 
   1   1   3      220.07      179.39      8.75 o 
   2   1   3      241.97      211.23      7.93 o 
   3   1   3      191.00      194.61      7.58 o 
   4   1   3      350.91      294.38     12.24 o 
   5   1   3       35.05       25.10      8.32 o 
   6   1   3        5.20        4.76      4.02 o 
   7   1   3       13.03        7.67      4.91 o 
  -8   2   3        0.57        0.40      6.05 o 
  -7   2   3        2.50        5.87      5.79 o 
  -6   2   3       24.96       25.98      5.62 o 
  -5   2   3       88.26       89.28     10.96 o 
  -3   2   3       30.10       36.62      5.45 o 
  -2   2   3      399.04      426.31     13.14 o 
  -1   2   3       72.70       74.84      3.77 o 
   0   2   3        2.22       -0.71      4.09 o 
   1   2   3      758.61      712.63     16.90 o 
   2   2   3       77.43       71.05     10.81 o 
   3   2   3      179.57      184.45     15.88 o 
   4   2   3       62.75       72.94      9.04 o 
   5   2   3       63.10       66.31     12.97 o 
   6   2   3       29.58       24.57      7.43 o 
   7   2   3        8.17       11.37      6.09 o 
  -8   3   3       55.09       65.78     25.40 o 
  -7   3   3        0.89        6.67      3.71 o 
  -6   3   3       25.91       25.48      9.31 o 
  -5   3   3      140.21      134.61     11.13 o 
  -4   3   3       41.71       28.68      7.87 o 
  -3   3   3       58.88       62.66      8.60 o 
  -2   3   3        9.47       14.55      2.94 o 
  -1   3   3      409.58      376.68     11.57 o 
   0   3   3      769.02      743.26     15.63 o 
   1   3   3       62.76       71.95      6.24 o 
   2   3   3      129.01      108.47     12.52 o 
   3   3   3       90.82       93.08      7.16 o 
   4   3   3        1.74       11.20      3.61 o 
   5   3   3      146.11      169.78     28.04 o 
   6   3   3        0.31       13.28      5.84 o 
   7   3   3        1.46       13.63      6.84 o 
  -7   4   3        8.11       28.20     14.00 o 
  -6   4   3      133.38      138.67     14.22 o 
  -5   4   3       53.02       38.51     10.84 o 
  -4   4   3       70.44       70.04      8.35 o 
  -2   4   3        0.80        3.52      2.69 o 
  -1   4   3       24.86       25.51      3.62 o 
   0   4   3       21.80       36.99      5.35 o 
   1   4   3       57.55       61.39      8.50 o 
   2   4   3      610.06      606.52     22.15 o 
   3   4   3        2.27        2.26      3.66 o 
   4   4   3        9.04        6.62      4.26 o 
   5   4   3        0.20        3.26      6.61 o 
   6   4   3        3.87        4.57      4.78 o 
   7   4   3       53.76       52.09     14.48 o 
  -7   5   3        0.56        2.61      5.86 o 
  -6   5   3       44.25       28.02      7.58 o 
  -5   5   3       17.73       11.88     17.75 o 
  -4   5   3      220.01      243.52     12.62 o 
  -3   5   3      150.60      155.10      7.84 o 
  -2   5   3       31.10       21.81      4.38 o 
  -1   5   3        0.00        4.56      2.53 o 
   0   5   3        0.02        1.89      2.44 o 
   1   5   3      112.34      112.52     14.48 o 
   2   5   3        3.23       10.21      3.46 o 
   3   5   3       37.72       42.81      6.62 o 
   4   5   3      224.78      253.43     15.44 o 
   5   5   3        1.19        7.64      6.47 o 
   6   5   3        4.40        9.22      9.54 o 
  -7   6   3        0.37       -2.59     16.68 o 
  -6   6   3       15.66       -0.98      7.74 o 
  -5   6   3       63.59       72.14      9.07 o 
  -4   6   3        3.29        1.98      7.18 o 
  -3   6   3        5.00       14.20      8.20 o 
  -2   6   3      440.83      442.80     16.64 o 
  -1   6   3        0.31        5.01      3.03 o 
   0   6   3        0.74        2.17      2.06 o 
   1   6   3      234.20      233.88     10.46 o 
   2   6   3        4.19        8.00      3.32 o 
   3   6   3      214.59      232.09     14.44 o 
   4   6   3       18.32       22.31      6.15 o 
   5   6   3       55.66       50.82     12.88 o 
   6   6   3       82.61       69.36     26.58 o 
  -6   7   3        1.08       12.93      9.86 o 
  -5   7   3       16.64       12.88      7.20 o 
  -4   7   3       43.53       70.91     17.95 o 
  -3   7   3       57.53       54.29     19.36 o 
  -2   7   3        3.94       10.71      4.30 o 
  -1   7   3       77.25       65.36      8.60 o 
   0   7   3      571.23      587.34     14.02 o 
   1   7   3      329.03      345.85     12.33 o 
   2   7   3        6.54       -0.39      6.38 o 
   3   7   3      248.65      289.80     14.79 o 
   4   7   3        5.78       16.76      5.44 o 
   5   7   3      208.66      153.58     32.84 o 
  -6   8   3        1.87       14.09      8.84 o 
  -5   8   3       16.64       17.12     11.69 o 
  -4   8   3       12.62       19.18      7.12 o 
  -3   8   3       25.56       35.06      9.03 o 
  -2   8   3       82.48      119.95     27.60 o 
  -1   8   3        8.14        9.27      7.57 o 
   0   8   3        1.22        7.94     11.59 o 
   1   8   3       32.62       34.28     13.13 o 
   2   8   3      324.69      344.61     17.85 o 
   3   8   3      514.60      550.71     19.81 o 
   4   8   3       12.93       18.85      7.16 o 
   5   8   3       83.84       58.51     19.77 o 
  -5   9   3       10.03        6.69     20.82 o 
  -4   9   3       18.13       52.92     25.05 o 
  -3   9   3        4.39        7.76      7.00 o 
  -2   9   3        9.64       18.83      6.92 o 
  -1   9   3        0.07       11.95      7.93 o 
   0   9   3       61.63       77.20     11.37 o 
   1   9   3       82.91       57.90     12.02 o 
   2   9   3       33.07       27.81     15.42 o 
   3   9   3        1.30      -13.33     13.67 o 
   4   9   3      108.26       75.62     21.67 o 
  -4  10   3        7.45       16.96     14.54 o 
  -3  10   3       33.58       34.79      8.41 o 
  -2  10   3       49.63       61.51     18.28 o 
  -1  10   3        0.27        5.47      5.29 o 
   0  10   3        0.51       10.64      6.28 o 
   1  10   3       27.44       35.24     13.88 o 
   2  10   3       18.99        1.40     14.70 o 
   3  10   3       25.91       21.35     13.67 o 
  -2  11   3        0.08       11.67      9.20 o 
  -1  11   3       45.66       34.02     12.96 o 
   0  11   3       54.73       56.90     21.66 o 
   1  11   3        0.02      -11.49     14.42 o 
  -2 -12   4        7.96        9.09     16.02 o 
  -1 -12   4      202.68      112.50     55.81 o 
   0 -12   4        1.90       36.55     12.99 o 
   1 -12   4       72.25       78.30     39.47 o 
   2 -12   4        3.15        6.85      5.37 o 
  -3 -11   4       49.82       44.63     16.80 o 
  -2 -11   4      138.69      124.03     32.09 o 
  -1 -11   4       19.98       32.65     13.16 o 
   0 -11   4       11.45       13.23      7.66 o 
   1 -11   4      106.07       63.36     33.50 o 
   2 -11   4        0.68        1.87      6.69 o 
   3 -11   4       69.12      106.68     29.57 o 
   4 -11   4        7.13       13.79      9.05 o 
  -4 -10   4        2.97       21.96      8.60 o 
  -3 -10   4      180.05      125.68     31.78 o 
  -2 -10   4       98.12       79.01     33.23 o 
  -1 -10   4       11.18       20.48     12.91 o 
   0 -10   4      158.41      140.38     35.77 o 
   1 -10   4        3.05        5.47      6.34 o 
   2 -10   4       21.71       31.97     14.22 o 
   3 -10   4        6.93       20.11      6.31 o 
   4 -10   4        3.48       15.18      8.77 o 
   5 -10   4        0.49       18.32      9.30 o 
  -5  -9   4        1.92        1.42      9.43 o 
  -4  -9   4        1.51       -8.46      7.80 o 
  -3  -9   4       94.21       83.50     21.34 o 
  -2  -9   4        0.59       -2.13     12.18 o 
  -1  -9   4      173.74      158.57     17.00 o 
   0  -9   4      139.25      185.79     42.90 o 
   1  -9   4       74.34       88.77      9.88 o 
   2  -9   4       57.41       32.04      8.54 o 
   3  -9   4      175.36      147.80     21.68 o 
   4  -9   4       66.36       57.63     11.75 o 
   5  -9   4       98.01      100.91     25.52 o 
  -6  -8   4       15.02       18.00      8.96 o 
  -5  -8   4       11.84       12.45     10.54 o 
  -4  -8   4        0.37       12.16      5.22 o 
  -3  -8   4       35.94       36.80      8.82 o 
  -2  -8   4        8.89       10.81      4.40 o 
  -1  -8   4      209.94      186.66     13.29 o 
   0  -8   4       66.99       77.33     22.42 o 
   1  -8   4      167.19      158.90      9.45 o 
   2  -8   4      143.62      132.64     27.25 o 
   3  -8   4      300.52      284.99     18.49 o 
   4  -8   4        8.94        9.04      5.90 o 
   5  -8   4      343.48      312.85     29.54 o 
   6  -8   4      161.46      143.84     36.93 o 
  -6  -7   4       12.02       10.00      9.21 o 
  -5  -7   4       20.37        8.26      9.53 o 
  -4  -7   4       16.02       26.40      6.28 o 
  -3  -7   4      173.56      207.40     26.52 o 
  -2  -7   4        4.53        9.59      9.61 o 
  -1  -7   4       32.45       37.35      4.60 o 
   0  -7   4        1.18        2.08      1.86 o 
   1  -7   4      202.47      183.61      9.54 o 
   2  -7   4      142.65      152.99     11.76 o 
   3  -7   4      177.97      198.55     28.59 o 
   4  -7   4       36.11       28.05      7.06 o 
   5  -7   4      183.15      223.04     29.40 o 
   6  -7   4       22.07       24.53      9.47 o 
  -7  -6   4        4.29       -4.43     10.61 o 
  -6  -6   4        2.57        3.72      4.80 o 
  -5  -6   4       93.40       90.90     19.69 o 
  -4  -6   4      212.13      247.44     37.41 o 
  -3  -6   4      152.90      155.67     23.87 o 
  -2  -6   4       15.72       10.73      4.60 o 
  -1  -6   4      432.60      441.96      7.84 o 
   0  -6   4        6.12       12.31      3.86 o 
   1  -6   4       20.12       19.82      3.12 o 
   2  -6   4       10.24       13.22      2.85 o 
   3  -6   4       82.93       66.16     12.30 o 
   4  -6   4       53.61       61.43     13.52 o 
   5  -6   4      148.90      150.99     29.08 o 
   6  -6   4        1.22        4.54      8.75 o 
   7  -6   4       20.37       14.14      8.77 o 
  -7  -5   4       28.22       28.54     10.84 o 
  -6  -5   4      147.42      109.12     29.07 o 
  -5  -5   4       14.62       18.11     13.71 o 
  -4  -5   4        7.00       18.64      8.48 o 
  -3  -5   4      393.72      418.30     11.47 o 
  -2  -5   4      460.71      491.37     39.52 o 
  -1  -5   4      218.66      232.64      7.83 o 
   0  -5   4       10.27       10.46      2.31 o 
   1  -5   4      139.05      109.99      8.10 o 
   2  -5   4        0.40        7.18      4.87 o 
   3  -5   4      225.63      300.76     16.84 o 
   4  -5   4       17.58       22.62      4.19 o 
   5  -5   4       16.99       12.88      3.80 o 
   6  -5   4        2.23        5.91      5.32 o 
   7  -5   4       56.50       54.53     14.12 o 
  -7  -4   4        1.20       15.00      7.66 o 
  -6  -4   4        3.93        9.21      7.95 o 
  -5  -4   4       38.89       18.36     11.76 o 
  -4  -4   4      216.90      197.01     12.05 o 
  -3  -4   4      143.14      166.84      7.17 o 
  -2  -4   4       74.52       72.57      9.40 o 
  -1  -4   4      855.65      803.22     11.40 o 
   0  -4   4       11.08       10.73      2.18 o 
   1  -4   4        7.63        7.69      2.43 o 
   2  -4   4        0.00        3.68      3.48 o 
   3  -4   4       57.30       56.26      7.54 o 
   4  -4   4        0.39        7.69      3.78 o 
   5  -4   4      149.46      133.19     18.14 o 
   6  -4   4       66.10       59.69     10.76 o 
   7  -4   4        2.55       13.59      9.41 o 
  -8  -3   4      130.79       93.89     29.37 o 
  -7  -3   4      332.04      383.29     51.89 o 
  -6  -3   4       20.98       12.17     22.40 o 
  -5  -3   4       49.92       44.67      7.23 o 
  -4  -3   4      307.95      262.92      7.92 o 
  -3  -3   4       26.54       24.76      3.54 o 
  -2  -3   4        0.98       -0.25      2.79 o 
  -1  -3   4      187.33      177.39     24.73 o 
   0  -3   4      565.80      568.44      8.37 o 
   1  -3   4      564.76      481.39     10.14 o 
   2  -3   4      373.42      378.16      9.95 o 
   3  -3   4      142.28      168.90     15.91 o 
   4  -3   4       94.28      103.05     13.55 o 
   5  -3   4      205.00      202.32     22.16 o 
   6  -3   4        0.31        6.58      5.39 o 
   7  -3   4       30.39       19.63      4.86 o 
  -8  -2   4      554.86      525.21     44.90 o 
  -7  -2   4       14.54       13.97      6.34 o 
  -6  -2   4      181.58       69.18     64.26 o 
  -5  -2   4      614.62      613.27     18.34 o 
  -4  -2   4        1.34        8.63      3.54 o 
  -3  -2   4      348.40      332.54     15.07 o 
  -2  -2   4     2922.74     2568.43     31.85 o 
  -1  -2   4     1962.94     1735.57     17.30 o 
   0  -2   4     1048.97     1014.69      9.88 o 
   1  -2   4       11.44       10.72      2.98 o 
   2  -2   4       82.70       74.53      6.60 o 
   3  -2   4       13.96       21.22      7.00 o 
   4  -2   4      500.76      462.42     27.75 o 
   5  -2   4       55.83       57.97      9.88 o 
   6  -2   4      148.83      122.73     19.67 o 
   7  -2   4       83.64       64.13     11.95 o 
  -8  -1   4       39.28       32.13      8.98 o 
  -7  -1   4        1.02        6.62      4.16 o 
  -6  -1   4     1721.80     1743.73     37.65 o 
  -5  -1   4       37.10       44.79      7.17 o 
  -4  -1   4      159.79      150.36     15.39 o 
  -3  -1   4      448.25      405.78      7.20 o 
  -2  -1   4      115.44       84.76     11.15 o 
  -1  -1   4     1491.96     1362.86     16.49 o 
   0  -1   4     3972.86     3717.86     27.55 o 
   1  -1   4     2761.81     2556.27     23.42 o 
   2  -1   4     1424.89     1300.13     13.54 o 
   3  -1   4       13.79       16.04      4.17 o 
   4  -1   4       49.07       54.49      8.93 o 
   5  -1   4        3.18        1.68      4.92 o 
   6  -1   4      182.04      166.12     24.28 o 
   7  -1   4       37.68       26.48      6.83 o 
  -8   0   4      217.38      208.43     38.04 o 
  -7   0   4        8.48        7.01      4.35 o 
  -6   0   4       37.82       31.15      6.60 o 
  -5   0   4        0.31        6.81      3.73 o 
  -4   0   4     1622.29     1808.73     25.84 o 
  -3   0   4       15.60       12.68      2.91 o 
  -2   0   4      123.94      103.13      7.20 o 
   0   0   4     1351.26     1259.63     25.63 o 
   1   0   4      734.52      654.92     10.63 o 
   2   0   4      390.30      382.30     12.65 o 
   3   0   4      450.05      556.76     19.43 o 
   4   0   4      354.14      334.10     11.19 o 
   5   0   4       68.03       73.24     16.36 o 
   6   0   4       63.80       50.67      9.25 o 
   7   0   4        0.35        0.23      6.91 o 
  -8   1   4      148.29      131.13     26.68 o 
  -7   1   4       20.59       22.23      5.85 o 
  -6   1   4        2.78        8.33      5.27 o 
  -5   1   4       34.12       40.91      6.34 o 
  -4   1   4        5.09        9.74      4.31 o 
  -2   1   4        4.26        2.51      2.69 o 
  -1   1   4      279.20      270.72      8.53 o 
   0   1   4      157.26      144.83      5.67 o 
   1   1   4      776.16      647.79      8.22 o 
   2   1   4     1135.35     1133.85     12.94 o 
   3   1   4       27.67       43.22     28.90 o 
   4   1   4        1.51        7.28      7.25 o 
   5   1   4       36.22       30.49      6.44 o 
   6   1   4       24.98       26.28      5.80 o 
   7   1   4       83.99       69.97     17.92 o 
  -8   2   4        0.35        0.87      6.22 o 
  -7   2   4        0.00        2.40      8.45 o 
  -6   2   4      283.12      378.51     38.67 o 
  -5   2   4       28.83       22.21      5.84 o 
  -4   2   4      872.73      962.49     25.65 o 
  -3   2   4      677.19      686.70     10.89 o 
  -2   2   4      293.42      299.78     11.76 o 
  -1   2   4      140.14      121.82      5.77 o 
   0   2   4      251.53      255.44     11.85 o 
   1   2   4        9.00        9.96      3.07 o 
   2   2   4       82.35       92.40     14.18 o 
   3   2   4      635.12      677.89     17.01 o 
   4   2   4      318.62      340.85     33.92 o 
   5   2   4       10.05       19.05      6.26 o 
   6   2   4        0.16       14.34      6.05 o 
   7   2   4        2.62        2.41      9.55 o 
  -7   3   4        0.83        2.21      3.68 o 
  -6   3   4        8.54        7.73      5.65 o 
  -5   3   4        0.71        3.20      9.05 o 
  -4   3   4      301.59      286.76     16.02 o 
  -3   3   4      267.11      276.66      7.91 o 
  -2   3   4     1957.08     1878.32     18.23 o 
  -1   3   4     1002.61      994.86     12.13 o 
   0   3   4     1195.59     1197.23     14.86 o 
   1   3   4      192.08      190.08     13.65 o 
   2   3   4       17.87       10.35      3.61 o 
   3   3   4       57.70       71.15      6.94 o 
   4   3   4        4.68       11.72      6.54 o 
   5   3   4      210.29      261.96     26.78 o 
   6   3   4       52.44       47.10      9.90 o 
   7   3   4        7.31        5.92      4.56 o 
  -7   4   4       66.61       77.97     16.64 o 
  -6   4   4      664.36      694.44     26.94 o 
  -5   4   4        1.82       -0.77      4.28 o 
  -4   4   4       49.86       55.54      7.79 o 
  -3   4   4       36.04       44.47      6.27 o 
  -2   4   4       53.27       52.08      6.94 o 
  -1   4   4      116.09       98.34      4.78 o 
   0   4   4      200.13      184.75      5.60 o 
   1   4   4      262.78      256.23     12.19 o 
   2   4   4      715.07      714.58     11.64 o 
   3   4   4       24.51       32.68      6.95 o 
   4   4   4      232.14      255.44     28.41 o 
   5   4   4       48.81       47.82      6.45 o 
   6   4   4        0.66        2.82      6.76 o 
  -7   5   4       90.75      104.77     16.54 o 
  -6   5   4       50.53       61.74     11.42 o 
  -5   5   4       15.54       18.72      6.52 o 
  -4   5   4     1248.15     1260.64     36.14 o 
  -3   5   4      187.04      193.76      8.94 o 
  -2   5   4      638.93      559.12     20.09 o 
  -1   5   4      212.38      201.35      5.85 o 
   0   5   4       26.11       40.12      5.04 o 
   1   5   4       17.40       16.47      4.80 o 
   2   5   4      106.76       91.42     10.10 o 
   3   5   4       60.98       66.69      8.05 o 
   4   5   4      141.20      145.82     18.96 o 
   5   5   4       18.24       14.46      5.99 o 
   6   5   4      188.16      158.56     32.57 o 
  -7   6   4        1.35        4.76     10.81 o 
  -6   6   4       74.04       78.34     13.56 o 
  -5   6   4       15.80       27.08     16.53 o 
  -4   6   4        2.57        1.83      7.24 o 
  -3   6   4        2.83        1.59      7.03 o 
  -2   6   4     1136.32     1168.70     20.66 o 
  -1   6   4     1311.82     1339.14     35.75 o 
   0   6   4      974.76     1009.35     38.06 o 
   1   6   4      177.56      185.66      8.20 o 
   2   6   4      224.00      191.56     13.09 o 
   4   6   4      187.47      170.28     24.01 o 
   5   6   4       61.38       68.77     17.30 o 
   6   6   4        0.54       12.83     14.50 o 
  -6   7   4       28.44       38.66     12.55 o 
  -5   7   4       16.10       15.28      9.83 o 
  -4   7   4       18.25       20.17      6.61 o 
  -3   7   4       74.01       76.66     23.80 o 
  -2   7   4       62.58       63.86      9.79 o 
  -1   7   4        0.26        1.49      6.14 o 
   0   7   4      247.99      254.06     14.19 o 
   1   7   4     1504.57     1543.25     30.96 o 
   2   7   4      551.39      555.06     15.19 o 
   3   7   4       29.18       24.23      7.13 o 
   4   7   4      509.75      510.68     23.10 o 
   5   7   4       30.81       22.35      6.19 o 
  -6   8   4       39.81       68.25     17.48 o 
  -5   8   4        1.01       16.40     17.89 o 
  -4   8   4        5.46        5.77      7.04 o 
  -3   8   4        2.19       14.88     12.95 o 
  -2   8   4        0.01        2.14      4.48 o 
  -1   8   4      208.65      221.97     12.91 o 
   0   8   4      247.45      233.12     13.96 o 
   1   8   4       33.13       31.29     13.34 o 
   2   8   4        1.83        4.33      4.07 o 
   3   8   4      414.67      422.58     36.61 o 
   4   8   4      177.07      178.84     16.90 o 
  -5   9   4        0.00       17.08      8.64 o 
  -4   9   4       28.46       25.58     17.06 o 
  -3   9   4        0.59        1.53      8.37 o 
  -2   9   4      161.09      140.89     33.86 o 
  -1   9   4       15.76        8.65      6.54 o 
   0   9   4        0.68        9.22      5.17 o 
   1   9   4       31.32       24.08     10.64 o 
   2   9   4      170.76      115.84     41.85 o 
   3   9   4       54.88       42.23     23.57 o 
   4   9   4       33.73       15.84     14.81 o 
  -4  10   4       88.66      137.11     22.19 o 
  -3  10   4        3.16       11.51      6.00 o 
  -2  10   4        4.62       15.67      5.97 o 
  -1  10   4        2.80       15.35      7.25 o 
   0  10   4      141.84      197.92     39.70 o 
   1  10   4       16.02        8.54     13.11 o 
   2  10   4       24.83       32.11     12.65 o 
  -2  11   4       82.43       78.60     21.03 o 
  -1  11   4        0.84        8.79      5.98 o 
   0  11   4      120.34      113.80     61.19 o 
  -2 -12   5       32.87       70.74     19.28 o 
  -1 -12   5        9.47       29.42     14.20 o 
   0 -12   5       35.11       46.32     21.46 o 
   1 -12   5       26.22       17.53     11.55 o 
   2 -12   5       44.87       39.41     18.94 o 
  -4 -11   5       40.31       49.29     19.72 o 
  -3 -11   5      114.97       80.58     46.13 o 
  -2 -11   5       15.60       14.77     11.42 o 
  -1 -11   5       31.30       62.71     15.59 o 
   0 -11   5        5.81       12.54     10.49 o 
   1 -11   5       38.91        8.27     12.39 o 
   2 -11   5       60.85       27.23     10.46 o 
   3 -11   5       38.10       34.94     10.20 o 
   4 -11   5       67.14       45.04     15.17 o 
  -5 -10   5       44.32       44.45     14.59 o 
  -4 -10   5       11.12       18.17      9.62 o 
  -3 -10   5       26.57       23.07     12.11 o 
  -2 -10   5       84.15       82.04     16.58 o 
  -1 -10   5       29.88       28.94     12.27 o 
   0 -10   5        3.41       20.30     13.86 o 
   1 -10   5       32.79       12.58     12.16 o 
   2 -10   5        6.43        9.30      9.91 o 
   3 -10   5      123.94       94.91     26.03 o 
   4 -10   5       14.60       14.51      7.25 o 
   5 -10   5        7.05       19.05     20.58 o 
  -5  -9   5       27.18       25.30      7.12 o 
  -4  -9   5       19.70       17.07      7.63 o 
  -3  -9   5        9.86        9.75      6.43 o 
  -2  -9   5       25.54       19.09     12.64 o 
  -1  -9   5       17.58       23.62     11.70 o 
   0  -9   5       34.64       21.10     12.91 o 
   1  -9   5       35.92       31.75      6.93 o 
   2  -9   5       10.12        8.07      5.97 o 
   3  -9   5        6.37       14.24      8.20 o 
   4  -9   5       45.84       41.50     14.80 o 
   5  -9   5      134.18      129.25     13.09 o 
  -6  -8   5        2.60       -0.03      9.59 o 
  -5  -8   5       27.06       36.69      8.96 o 
  -4  -8   5       20.76       18.16      9.57 o 
  -3  -8   5       45.74       48.48     11.78 o 
  -2  -8   5        5.42        5.61     12.29 o 
  -1  -8   5       21.64       34.27      9.51 o 
   0  -8   5       30.97       37.17      7.62 o 
   1  -8   5        0.61       -1.24      7.36 o 
   2  -8   5       18.45       28.48      7.90 o 
   3  -8   5      138.31       78.88     27.89 o 
   4  -8   5       74.16       81.00     17.74 o 
   5  -8   5        1.65       -5.73      8.56 o 
   6  -8   5       61.42       45.34     13.64 o 
  -6  -7   5       64.21       56.91     20.72 o 
  -5  -7   5       35.24       23.45      9.26 o 
  -4  -7   5       11.39       16.65      7.61 o 
  -3  -7   5        0.23       -5.87      7.38 o 
  -2  -7   5      100.65       96.23     15.23 o 
  -1  -7   5       89.69       91.18      6.85 o 
   0  -7   5       68.10       72.56      9.99 o 
   1  -7   5       73.90       66.68      8.01 o 
   2  -7   5       16.58       16.17      4.85 o 
   3  -7   5        1.12        1.86      4.21 o 
   4  -7   5       71.83       80.20     10.40 o 
   5  -7   5       66.78       58.30     11.54 o 
   6  -7   5      146.34       81.81     31.83 o 
  -7  -6   5        0.77       21.92     10.02 o 
  -6  -6   5       17.12       13.48      6.64 o 
  -5  -6   5        7.69       10.73      7.98 o 
  -4  -6   5      152.65      154.67     25.04 o 
  -3  -6   5      197.08      188.12     11.61 o 
  -2  -6   5        0.11        3.58      5.74 o 
  -1  -6   5       11.03       11.00      5.21 o 
   0  -6   5       62.11       57.86      6.14 o 
   1  -6   5      157.08      140.97      4.65 o 
   2  -6   5      180.74      173.00      7.47 o 
   3  -6   5        2.85        4.54      2.88 o 
   4  -6   5        1.08       19.95      7.02 o 
   5  -6   5       17.92       25.05      8.76 o 
   6  -6   5        1.32       -1.55      7.64 o 
   7  -6   5       29.10       29.06      8.40 o 
  -7  -5   5        0.05       15.85     10.93 o 
  -6  -5   5       53.52       58.32      9.93 o 
  -5  -5   5       23.68       15.54      8.22 o 
  -4  -5   5        3.90        5.55      5.48 o 
  -3  -5   5      113.04      103.45     17.84 o 
  -2  -5   5       75.25       81.56     13.36 o 
  -1  -5   5      209.79      198.02      4.19 o 
   0  -5   5       26.42       29.38      3.86 o 
   1  -5   5        0.76        5.10      5.20 o 
   2  -5   5        5.36        5.43      2.86 o 
   3  -5   5       75.20       77.61     12.21 o 
   4  -5   5        1.02       -0.18      3.20 o 
   5  -5   5       31.11       28.72      7.00 o 
   6  -5   5        0.65       13.11      6.41 o 
   7  -5   5       22.75       11.59      7.26 o 
  -7  -4   5       39.85       14.36     12.01 o 
  -6  -4   5        0.05        9.69      8.12 o 
  -5  -4   5        0.79       14.16     10.86 o 
  -4  -4   5       12.35       23.42      8.12 o 
  -3  -4   5       83.02       91.20     18.64 o 
  -2  -4   5       31.45       24.84      4.19 o 
  -1  -4   5      175.60      158.36      7.63 o 
   0  -4   5       35.74       40.54      5.78 o 
   1  -4   5        1.77        5.72      2.51 o 
   2  -4   5       23.62       22.15      3.41 o 
   3  -4   5       43.98       76.17      8.15 o 
   4  -4   5       85.97       88.13     12.41 o 
   5  -4   5       67.98       78.22     10.88 o 
   6  -4   5       70.57       86.82     12.84 o 
   7  -4   5       23.80       17.50      8.29 o 
  -8  -3   5        1.67        7.80      9.33 o 
  -7  -3   5        0.52        6.92      6.89 o 
  -6  -3   5        3.08        9.33      6.88 o 
  -5  -3   5       70.51       80.03     15.19 o 
  -4  -3   5       19.17       21.76      7.93 o 
  -3  -3   5       25.15       34.89      4.42 o 
  -2  -3   5        0.44       -4.07      4.22 o 
  -1  -3   5       87.54       91.90      6.88 o 
   0  -3   5       13.09       16.95      3.15 o 
   1  -3   5       69.50       56.65      8.36 o 
   2  -3   5      259.29      268.35     16.81 o 
   3  -3   5      169.67      199.34      9.85 o 
   4  -3   5       65.11       53.66      6.81 o 
   5  -3   5       95.70      114.32     17.38 o 
   6  -3   5       87.02       72.17     16.71 o 
   7  -3   5       90.48       56.74     11.55 o 
  -8  -2   5      197.44      191.26     47.15 o 
  -7  -2   5        9.62       12.70     12.63 o 
  -6  -2   5       16.66       13.58      8.29 o 
  -5  -2   5       85.21       87.74     12.05 o 
  -4  -2   5       14.13       15.95      4.16 o 
  -3  -2   5       13.78       12.48      3.48 o 
  -2  -2   5        4.49        5.79      4.48 o 
  -1  -2   5       64.35       58.06      5.03 o 
   0  -2   5        6.05        5.80      1.79 o 
   1  -2   5       14.19       16.05      4.18 o 
   2  -2   5       30.52       22.97      3.92 o 
   3  -2   5        1.55       -1.15      2.89 o 
   4  -2   5      211.40      234.33     14.37 o 
   5  -2   5      255.78      248.28     14.23 o 
   6  -2   5        2.94        6.44      5.82 o 
   7  -2   5       65.25       45.63     11.87 o 
  -8  -1   5       64.05       35.48     11.90 o 
  -7  -1   5       31.74       25.99      7.40 o 
  -6  -1   5       99.30      110.24     14.35 o 
  -5  -1   5      169.06      196.16     11.04 o 
  -4  -1   5        4.28       12.12      3.62 o 
  -3  -1   5      541.04      537.58     12.01 o 
  -2  -1   5      355.33      363.42     15.49 o 
  -1  -1   5       37.47       29.16      3.17 o 
   0  -1   5      354.33      303.30      9.11 o 
   1  -1   5       10.29        9.15      3.56 o 
   2  -1   5        0.06        0.45      3.55 o 
   3  -1   5        5.91        6.69      2.68 o 
   4  -1   5      109.60      117.37     15.75 o 
   5  -1   5       22.06       23.42      4.67 o 
   6  -1   5       49.72       51.91      9.44 o 
   7  -1   5      168.73      176.82     26.95 o 
  -8   0   5       29.14       16.94      9.01 o 
  -7   0   5      106.26       82.01     16.39 o 
  -6   0   5      166.89      171.75     26.15 o 
  -5   0   5        1.19       12.94      5.08 o 
  -4   0   5       51.01       50.03      6.12 o 
  -3   0   5      482.74      533.98      8.09 o 
  -2   0   5      136.50      132.04      5.34 o 
  -1   0   5     1023.81     1027.13     11.14 o 
   0   0   5      715.83      771.38     16.09 o 
   1   0   5      135.36      143.89      6.25 o 
   2   0   5       20.15       18.41      4.12 o 
   3   0   5        0.45        7.10      6.24 o 
   4   0   5        0.50        7.66      3.76 o 
   5   0   5       18.61       15.43      4.80 o 
   6   0   5       68.89       69.05      9.51 o 
   7   0   5       38.12       29.53      9.45 o 
  -8   1   5        4.02       11.27      5.39 o 
  -7   1   5        4.87        5.20      5.89 o 
  -6   1   5        2.36       13.02      5.85 o 
  -5   1   5      271.80      280.90     12.73 o 
  -4   1   5      157.43      162.87      7.70 o 
  -3   1   5        9.93       18.12      5.08 o 
  -2   1   5      319.94      308.07     12.58 o 
  -1   1   5        4.37        5.40      2.52 o 
   0   1   5      135.78      143.80      7.86 o 
   1   1   5      819.95      793.34     13.20 o 
   2   1   5      161.02      169.74      8.64 o 
   3   1   5      569.96      610.71     12.16 o 
   4   1   5        4.77        9.45      4.19 o 
   5   1   5        0.69        1.54      4.28 o 
   6   1   5        1.41        4.70      8.54 o 
   7   1   5        7.48        2.26      8.43 o 
  -8   2   5       10.64       12.51      5.58 o 
  -7   2   5       11.05       11.27      5.79 o 
  -6   2   5        0.73        1.33      8.15 o 
  -5   2   5        6.44        8.90      4.91 o 
  -4   2   5        0.25       -1.53      7.66 o 
  -3   2   5      126.01      122.14     16.67 o 
  -2   2   5      104.68      100.69      4.32 o 
  -1   2   5       34.16       41.45      6.66 o 
   0   2   5        7.26        9.63      3.98 o 
   1   2   5     1320.08     1381.89     20.96 o 
   2   2   5       27.58       26.17      4.71 o 
   3   2   5      195.25      167.61      9.61 o 
   4   2   5       11.47        9.38      5.38 o 
   5   2   5      360.54      386.22     27.41 o 
   6   2   5        0.04        1.69      6.56 o 
   7   2   5        0.01        7.41      7.48 o 
  -7   3   5       21.44       25.37      7.23 o 
  -6   3   5       74.62       69.03     11.96 o 
  -5   3   5        5.94       12.84      6.98 o 
  -4   3   5       50.97       54.77      6.89 o 
  -3   3   5       58.61       63.93     11.28 o 
  -2   3   5      161.76      184.49      6.63 o 
  -1   3   5        6.93        7.81      2.52 o 
   0   3   5      120.35      141.40     14.60 o 
   1   3   5       89.39       89.72     12.54 o 
   2   3   5      193.07      202.69      9.06 o 
   3   3   5     1378.82     1506.16     24.06 o 
   4   3   5       27.46       20.86      5.20 o 
   5   3   5       35.87       33.54      7.78 o 
   6   3   5       42.88       35.41      9.21 o 
   7   3   5      110.58       93.42     26.31 o 
  -7   4   5      313.67      360.49     20.93 o 
  -6   4   5       73.88       89.94     28.90 o 
  -5   4   5       56.82       77.46     10.23 o 
  -4   4   5      117.29      114.72      9.71 o 
  -3   4   5        0.20        7.27      3.88 o 
  -2   4   5      161.10      137.49      6.55 o 
  -1   4   5       11.53       11.11      3.91 o 
   0   4   5      258.59      280.65     12.86 o 
   1   4   5       92.27      110.16     10.77 o 
   2   4   5      108.64      122.02     14.36 o 
   3   4   5       53.61       39.83      7.60 o 
   4   4   5      194.27      208.05     14.81 o 
   5   4   5      434.99      474.53     18.31 o 
   6   4   5        0.74        4.30      8.51 o 
  -7   5   5        5.89       11.03      7.00 o 
  -6   5   5       46.37       32.61     10.44 o 
  -5   5   5      274.85      278.46     25.81 o 
  -4   5   5      449.86      452.23     23.15 o 
  -3   5   5       12.08       10.04      5.05 o 
  -2   5   5        8.93        3.01      5.65 o 
  -1   5   5      353.73      327.91      8.57 o 
   0   5   5       91.21       97.26      8.95 o 
   1   5   5       10.57       14.77      6.04 o 
   2   5   5       86.03       86.12     11.49 o 
   3   5   5        0.01        7.15      7.94 o 
   4   5   5       38.63       38.07      6.10 o 
   5   5   5       19.42       22.98      6.93 o 
   6   5   5       74.10       63.96     19.41 o 
  -6   6   5       65.67      113.07     33.66 o 
  -5   6   5       38.42       50.13      8.53 o 
  -4   6   5       61.83       83.04     15.24 o 
  -3   6   5       24.00       15.58     10.14 o 
  -2   6   5      918.73      917.44     74.00 o 
  -1   6   5       17.19       17.10      4.57 o 
   0   6   5      331.11      341.61     10.82 o 
   1   6   5     1124.72     1140.02     30.24 o 
   3   6   5       26.37       20.13      6.99 o 
   4   6   5       47.41       37.40     10.03 o 
   5   6   5       41.35       48.69     19.61 o 
  -6   7   5        1.46        5.77     11.12 o 
  -5   7   5        3.05        4.24      9.37 o 
  -4   7   5      242.17      252.09     30.77 o 
  -3   7   5       88.73       99.07     18.67 o 
  -2   7   5      643.41      589.11     33.91 o 
  -1   7   5      858.12      960.51     28.99 o 
   0   7   5      651.36      738.20     50.29 o 
   1   7   5       51.88       44.49     12.10 o 
   2   7   5      318.88      376.27     27.21 o 
   3   7   5      962.42     1029.61     26.79 o 
   4   7   5       80.76       53.08     21.12 o 
   5   7   5       26.36       34.48     10.01 o 
  -5   8   5       39.47       34.47      9.99 o 
  -4   8   5       45.24       53.39     11.88 o 
  -3   8   5      117.30      122.76     24.32 o 
  -2   8   5      309.42      358.41     24.34 o 
  -1   8   5       39.80       36.84      8.06 o 
   0   8   5      732.54      810.45     40.06 o 
   1   8   5      964.51     1025.53     37.87 o 
   2   8   5       74.70       65.30     13.44 o 
   3   8   5       50.86       50.03      6.84 o 
   4   8   5      112.01       92.98     20.60 o 
  -4   9   5       41.85       50.82     12.10 o 
  -3   9   5        6.34       13.88      6.72 o 
  -2   9   5       32.97        7.43     12.87 o 
  -1   9   5       87.45       90.51     41.40 o 
   0   9   5      115.00       80.90     14.67 o 
   1   9   5        0.67       10.10      7.30 o 
   2   9   5      344.41      372.61     19.22 o 
   3   9   5      286.68      254.14     36.54 o 
  -3  10   5        0.37       11.87      7.25 o 
  -2  10   5       39.48       55.67     12.91 o 
  -1  10   5        7.38       17.50      7.91 o 
   0  10   5        4.07       14.45      8.12 o 
   1  10   5        0.30        4.98     12.06 o 
   2  10   5        0.99       -8.47     13.33 o 
  -2 -12   6       14.97        7.18     14.47 o 
  -1 -12   6       39.08       24.79     14.75 o 
   0 -12   6       15.65       16.91      6.78 o 
   1 -12   6       53.85       35.73     18.73 o 
   2 -12   6        0.17       -0.97     12.74 o 
  -4 -11   6       64.72       31.62     18.56 o 
  -3 -11   6      173.50      129.33     37.58 o 
  -2 -11   6        0.36       26.22     12.72 o 
  -1 -11   6        5.64       44.44     14.19 o 
   0 -11   6       31.95       33.94     13.99 o 
   1 -11   6        0.74        1.59      7.79 o 
   2 -11   6        9.35       12.74     15.58 o 
   3 -11   6      128.15       96.46     29.52 o 
   4 -11   6        0.52        2.09      5.36 o 
  -5 -10   6        5.44       25.01      6.78 o 
  -4 -10   6       10.12       24.00     12.75 o 
  -3 -10   6      192.18      184.10     41.63 o 
  -2 -10   6       69.83       30.27     24.10 o 
  -1 -10   6      991.32      951.65     50.19 o 
   0 -10   6       46.28       37.07     15.15 o 
   1 -10   6        1.20       16.94      7.52 o 
   2 -10   6       15.39       13.74      7.67 o 
   4 -10   6       28.03       28.79      9.28 o 
  -5  -9   6        4.90        6.54      8.45 o 
  -4  -9   6        6.10       10.74      5.54 o 
  -3  -9   6       30.91       33.75      8.19 o 
  -2  -9   6        0.35        5.20      6.09 o 
  -1  -9   6      306.13      254.40     16.20 o 
   0  -9   6       12.60       18.05      4.64 o 
   1  -9   6     2074.43     2196.65     50.26 o 
   2  -9   6      398.21      407.24     26.68 o 
   3  -9   6       69.22       97.89     28.83 o 
   4  -9   6        6.22        4.75      4.50 o 
   5  -9   6       27.18       20.50      9.63 o 
  -6  -8   6       31.93       31.35      8.58 o 
  -5  -8   6        1.14       12.55      5.74 o 
  -4  -8   6       26.60       26.05      6.55 o 
  -3  -8   6        0.80       14.21      6.18 o 
  -2  -8   6       62.94       36.73     14.40 o 
  -1  -8   6       73.74       64.22      8.79 o 
   0  -8   6       35.67       26.85      9.08 o 
   1  -8   6      136.68      141.95     34.34 o 
   2  -8   6        3.15       20.85     14.36 o 
   3  -8   6     1669.49     1887.22     45.98 o 
   4  -8   6      791.63      828.75     35.57 o 
   5  -8   6      338.15      388.01     22.84 o 
   6  -8   6       19.81       24.35      8.82 o 
  -6  -7   6        3.67       -2.20     10.58 o 
  -5  -7   6       69.60       65.57     11.55 o 
  -4  -7   6        9.49       -0.01      7.64 o 
  -3  -7   6       50.23       56.33      9.26 o 
  -2  -7   6       11.18       16.80      5.34 o 
  -1  -7   6        8.42       12.47      4.43 o 
   0  -7   6      218.12      210.02      8.29 o 
   1  -7   6       20.80       18.68      6.52 o 
   2  -7   6      134.48      132.44     17.81 o 
   3  -7   6        6.16       10.55      5.40 o 
   4  -7   6       93.45       93.06     17.23 o 
   5  -7   6      666.53      778.47     38.62 o 
   6  -7   6      530.11      561.63     34.91 o 
  -7  -6   6      310.73      306.64     52.43 o 
  -6  -6   6       19.34       23.08      6.39 o 
  -5  -6   6      210.93      203.09     49.23 o 
  -4  -6   6       18.97       19.35      6.25 o 
  -3  -6   6       33.23       29.97      8.38 o 
  -2  -6   6        1.48        5.88      2.98 o 
  -1  -6   6      266.77      266.22      7.25 o 
   0  -6   6        2.65        2.55      1.78 o 
   1  -6   6       13.77        1.81      5.15 o 
   2  -6   6       12.36       11.36      3.89 o 
   3  -6   6        0.01        0.67      6.40 o 
   4  -6   6       70.93       80.67     12.02 o 
   5  -6   6      103.87      144.85     35.46 o 
   6  -6   6      214.22      238.95     18.61 o 
  -7  -5   6        1.78        7.48      8.75 o 
  -6  -5   6       22.84       28.03     10.20 o 
  -5  -5   6      349.96      373.29     26.84 o 
  -4  -5   6        2.18        6.50      5.15 o 
  -3  -5   6     1162.32     1212.12     51.93 o 
  -2  -5   6      408.48      336.46     31.99 o 
  -1  -5   6     1926.53     1881.08     82.81 o 
   0  -5   6      174.75      185.58      6.98 o 
   1  -5   6      256.82      228.11     16.56 o 
   2  -5   6      124.21      122.42      6.00 o 
   3  -5   6       10.27        8.07      4.87 o 
   4  -5   6      140.22      153.27     11.03 o 
   5  -5   6        0.67        1.12      4.26 o 
   6  -5   6       12.15       15.27      8.60 o 
   7  -5   6       46.28       38.47     10.64 o 
  -7  -4   6       24.38       25.03      9.93 o 
  -6  -4   6        2.00        7.83      6.11 o 
  -5  -4   6       70.69       70.00     14.38 o 
  -4  -4   6       57.42       30.47     27.20 o 
  -3  -4   6       59.44       61.13     10.98 o 
  -2  -4   6        1.87        1.74      3.19 o 
  -1  -4   6     3158.36     3303.52     25.70 o 
   0  -4   6     1493.34     1610.10     26.17 o 
   1  -4   6     6300.32     6532.07     27.13 o 
   2  -4   6      629.98      620.27     11.36 o 
   3  -4   6       11.70       48.72     25.95 o 
   4  -4   6      165.95      172.49     22.18 o 
   5  -4   6        3.63       11.39      6.47 o 
   6  -4   6      111.26       97.34     13.50 o 
   7  -4   6        1.53       22.19     15.46 o 
  -8  -3   6        5.02        8.12     16.46 o 
  -7  -3   6        6.14        4.90      6.20 o 
  -6  -3   6       12.41       18.36      7.29 o 
  -5  -3   6      212.42      246.48     15.56 o 
  -3  -3   6      419.02      451.63      8.12 o 
  -2  -3   6      159.25      142.82      4.56 o 
  -1  -3   6      564.90      561.71     15.25 o 
   0  -3   6       22.35       32.18      5.86 o 
   1  -3   6     2243.47     2261.26     28.29 o 
   2  -3   6     1451.62     1514.33     15.88 o 
   3  -3   6     4330.30     4679.15     84.88 o 
   4  -3   6      320.96      312.85     11.32 o 
   5  -3   6       23.19       21.94      5.23 o 
   6  -3   6       15.57        9.09      5.27 o 
   7  -3   6        0.70        6.45      5.24 o 
  -8  -2   6       26.57       38.28      8.54 o 
  -7  -2   6        3.80       12.50     17.76 o 
  -6  -2   6        0.47        1.39      6.66 o 
  -5  -2   6       33.15       41.64     10.13 o 
  -4  -2   6      133.16      128.95      8.49 o 
  -3  -2   6      717.96      686.79     12.14 o 
  -2  -2   6       16.40       15.73      2.53 o 
   0  -2   6      322.96      334.34      9.97 o 
   1  -2   6     1846.39     1870.64     28.78 o 
   2  -2   6        7.17        6.68      2.71 o 
   3  -2   6      402.50      410.24     10.72 o 
   4  -2   6      296.86      340.25     19.50 o 
   5  -2   6     1034.95     1106.02     57.14 o 
   6  -2   6       50.71       54.25     11.05 o 
   7  -2   6       45.10       28.73      6.81 o 
  -8  -1   6      346.82      385.98     64.63 o 
  -7  -1   6      260.50      240.85     18.34 o 
  -6  -1   6       26.64       23.18      6.01 o 
  -5  -1   6        6.24       13.37      4.60 o 
  -4  -1   6       49.60       52.44      6.13 o 
  -3  -1   6      210.97      208.30      6.99 o 
  -2  -1   6       35.31       37.24      5.82 o 
  -1  -1   6      143.15      140.64      5.84 o 
   0  -1   6      224.48      209.70     11.85 o 
   1  -1   6      659.87      603.15      9.08 o 
   2  -1   6      157.46      169.82      5.76 o 
   3  -1   6      517.24      582.34     11.91 o 
   4  -1   6        7.27       11.83      4.29 o 
   5  -1   6       51.44       36.52      6.23 o 
   6  -1   6       11.97       15.78      6.40 o 
   7  -1   6      107.90      109.60     20.51 o 
  -8   0   6        5.87       23.51      8.08 o 
  -7   0   6       82.40       47.59     14.25 o 
  -6   0   6      193.41      182.29     30.61 o 
  -5   0   6      583.60      582.72     15.92 o 
  -4   0   6      212.82      220.17      7.79 o 
  -3   0   6      909.12      963.79     15.01 o 
  -2   0   6      238.45      246.39      9.16 o 
  -1   0   6      612.67      617.97      6.91 o 
   0   0   6      191.22      203.86      7.29 o 
   1   0   6      158.98      153.59      7.74 o 
   2   0   6       83.33      102.76      8.36 o 
   3   0   6      144.52      167.81      8.49 o 
   4   0   6       21.59       28.16      8.81 o 
   5   0   6       47.71       62.42      8.51 o 
   6   0   6        1.86        6.33      8.13 o 
   7   0   6        3.94       12.32      5.74 o 
  -8   1   6        4.75       13.98      5.79 o 
  -7   1   6        0.00        8.50      5.38 o 
  -6   1   6       16.14       12.91      4.90 o 
  -5   1   6       13.05       12.66      4.84 o 
  -4   1   6       20.78       33.82      5.77 o 
  -3   1   6     1252.91     1249.19     18.25 o 
  -2   1   6     1486.11     1494.46     18.45 o 
  -1   1   6     7404.16     7701.00     63.54 o 
   0   1   6      539.43      582.57      9.52 o 
   1   1   6       51.39       63.21      9.07 o 
   2   1   6      184.90      174.92     16.95 o 
   4   1   6        6.32        8.26      5.90 o 
   5   1   6        8.35       12.71      6.25 o 
   6   1   6        0.41       -1.99      5.74 o 
   7   1   6        0.00       10.30      6.15 o 
  -8   2   6       30.22       26.16      7.74 o 
  -7   2   6        9.78       11.37      6.64 o 
  -6   2   6       32.82       39.81      8.19 o 
  -5   2   6       27.44       33.55      8.98 o 
  -4   2   6       23.06       29.61      5.68 o 
  -3   2   6      671.11      805.24     25.76 o 
  -2   2   6        8.79        9.63      2.42 o 
  -1   2   6     1107.37     1094.05     13.99 o 
   0   2   6     1966.94     2166.70     35.72 o 
   1   2   6     6255.63     6795.76     44.08 o 
   2   2   6      499.60      562.93     28.40 o 
   3   2   6       89.61      150.61     28.14 o 
   4   2   6        8.76       19.76      6.95 o 
   5   2   6        0.05       16.81      7.11 o 
   6   2   6       27.33       19.13      6.21 o 
   7   2   6        1.13        2.91     10.50 o 
  -7   3   6       98.82       77.58     12.41 o 
  -6   3   6        3.79       15.04      5.42 o 
  -5   3   6       47.75       52.99      7.75 o 
  -4   3   6       15.92       20.23      6.36 o 
  -3   3   6       25.00       32.06      5.93 o 
  -2   3   6       27.53       28.23      4.83 o 
  -1   3   6     1081.65     1164.35     46.45 o 
   0   3   6       32.26       38.57      4.50 o 
   1   3   6      183.46      178.67      5.58 o 
   2   3   6      416.42      412.46     14.08 o 
   3   3   6     1086.43     1274.51     22.99 o 
   4   3   6      243.17      300.36     19.52 o 
   5   3   6      168.39      178.10     12.31 o 
   6   3   6       20.10       17.45      5.67 o 
  -7   4   6      365.95      393.10     23.16 o 
  -6   4   6       68.16       75.08     11.48 o 
  -5   4   6        1.79        5.32      4.41 o 
  -4   4   6        8.22        9.32      4.16 o 
  -3   4   6      593.46      612.12     12.35 o 
  -2   4   6      120.10      134.39     19.76 o 
  -1   4   6        3.62        3.76      3.30 o 
   0   4   6       16.11       17.52      3.27 o 
   1   4   6      127.82      159.77     19.74 o 
   2   4   6       22.06       23.87      5.64 o 
   3   4   6        4.46        7.20      5.62 o 
   4   4   6       11.50       10.20      6.49 o 
   5   4   6       15.46       15.98      6.83 o 
   6   4   6       69.48       62.74     13.38 o 
  -7   5   6      224.62      251.97     47.00 o 
  -6   5   6     1305.83     1478.83     91.86 o 
  -5   5   6     2630.99     2874.21     98.55 o 
  -4   5   6      706.11      757.63     37.15 o 
  -3   5   6      311.99      321.12      9.76 o 
  -2   5   6       19.96       18.28      4.79 o 
  -1   5   6     1280.24     1232.26     19.66 o 
   0   5   6      410.79      426.84     15.72 o 
   1   5   6       28.18       35.29      6.96 o 
   2   5   6       41.10       42.00      7.59 o 
   3   5   6       21.41       24.96      6.68 o 
   4   5   6        1.06        5.85      7.82 o 
   5   5   6        0.39        1.80      7.29 o 
   6   5   6       12.83       10.24      6.96 o 
  -6   6   6       22.04       37.38     10.88 o 
  -5   6   6       51.01       60.31     19.74 o 
  -4   6   6     1484.56     1531.06     63.62 o 
  -3   6   6     5965.96     6288.27    202.17 o 
  -2   6   6     1900.74     1834.59     68.62 o 
  -1   6   6     1158.94     1144.35     32.46 o 
   0   6   6      626.60      630.49     16.25 o 
   1   6   6      509.10      533.27     13.99 o 
   2   6   6      271.03      265.82     14.87 o 
   3   6   6       17.54       22.85      6.53 o 
   4   6   6       83.59       77.76     13.75 o 
   5   6   6       26.70       33.29      7.68 o 
  -6   7   6      178.48      189.34     27.49 o 
  -5   7   6      582.08      653.94     25.46 o 
  -4   7   6        0.44        2.05     10.58 o 
  -3   7   6        0.45       -5.74      7.46 o 
  -2   7   6      341.04      351.73     14.44 o 
  -1   7   6     4328.84     4435.54    135.62 o 
   0   7   6     2049.90     2265.71     54.04 o 
   1   7   6     1184.48     1204.44     40.11 o 
   2   7   6     1379.56     1527.47     43.26 o 
   3   7   6        0.01       46.60     23.32 o 
   4   7   6       33.70       32.02      7.86 o 
  -5   8   6       10.32       31.09     21.42 o 
  -4   8   6       61.88       46.95     14.02 o 
  -3   8   6      446.51      495.36     23.19 o 
  -2   8   6       29.45       23.78     14.54 o 
  -1   8   6       21.66       11.48      9.49 o 
   0   8   6       24.92       30.19     11.31 o 
   1   8   6      828.30      825.98     51.88 o 
   2   8   6      976.42     1045.14     44.61 o 
   3   8   6      604.50      632.47     25.88 o 
   4   8   6      915.15      971.83     93.83 o 
  -4   9   6       13.42       21.21     11.83 o 
  -3   9   6       49.45       40.97     15.97 o 
  -2   9   6       10.76        8.19      6.11 o 
  -1   9   6       29.90       21.42     18.77 o 
   0   9   6       50.80       45.40     13.45 o 
   1   9   6       15.51       24.53      7.96 o 
   2   9   6      117.14       83.97     23.94 o 
   3   9   6       14.98       31.84     15.49 o 
  -3  10   6       32.21       31.01      8.22 o 
  -2  10   6        6.33        6.54      5.01 o 
  -1  10   6       46.90       32.34      8.45 o 
   0  10   6       30.54       33.82     19.88 o 
   1  10   6       14.20       24.52      9.41 o 
  -2 -12   7        2.16       15.86     12.22 o 
  -1 -12   7       26.80       37.96     12.67 o 
   0 -12   7      123.95      138.75     39.64 o 
   1 -12   7        0.19       13.23      7.99 o 
   2 -12   7       17.82       28.54     18.11 o 
  -4 -11   7      250.64      147.05     69.89 o 
  -3 -11   7       14.37       11.49      8.49 o 
  -2 -11   7       29.26       40.51     16.81 o 
  -1 -11   7        0.36        7.78     11.01 o 
   0 -11   7        0.47       18.42     13.65 o 
   1 -11   7        9.12        9.20     10.46 o 
   2 -11   7       66.52       73.90     31.63 o 
   3 -11   7        0.45       22.21     15.02 o 
  -5 -10   7      114.16       93.29     22.10 o 
  -4 -10   7      102.84      114.87     34.14 o 
  -3 -10   7      341.94      257.11     82.28 o 
  -2 -10   7      482.76      438.45     25.23 o 
  -1 -10   7       65.08       84.39     16.72 o 
   0 -10   7      392.61      404.32     29.92 o 
   1 -10   7       52.37       42.61     14.00 o 
   2 -10   7        4.69        8.07      5.07 o 
   3 -10   7        5.84        8.15      6.37 o 
   4 -10   7        0.04        3.69      8.01 o 
  -5  -9   7      105.68       75.87     19.68 o 
  -4  -9   7        2.13        1.50      7.46 o 
  -3  -9   7        0.13       -8.68      7.41 o 
  -2  -9   7        7.79        7.43     10.61 o 
  -1  -9   7      110.86      113.50     12.32 o 
   0  -9   7      718.71      754.73     31.49 o 
   2  -9   7     1055.42     1124.84     45.27 o 
   3  -9   7      218.44      255.11     36.45 o 
   4  -9   7       30.69       18.57      9.38 o 
   5  -9   7        3.54       18.77      8.45 o 
  -6  -8   7        0.95        7.68     18.32 o 
  -5  -8   7        4.02       16.25      5.31 o 
  -4  -8   7        4.97       12.51      8.06 o 
  -3  -8   7       57.73       60.72     13.00 o 
  -2  -8   7        7.29       10.86      6.84 o 
  -1  -8   7      202.13      198.77     15.28 o 
   0  -8   7      321.13      366.24     20.18 o 
   1  -8   7       22.38       22.90      6.82 o 
   2  -8   7      851.51      915.52     33.20 o 
   3  -8   7      238.29      239.64     33.35 o 
   4  -8   7      733.71      830.00     68.27 o 
   5  -8   7      357.32      383.49     20.65 o 
   6  -8   7       19.80       17.97     10.24 o 
  -6  -7   7       13.00       23.69     12.80 o 
  -5  -7   7       47.70       47.04     10.49 o 
  -4  -7   7        3.17        5.50      6.70 o 
  -3  -7   7       32.79       30.20      9.15 o 
  -2  -7   7       83.28       69.07     10.94 o 
  -1  -7   7        7.09        4.80      3.12 o 
   0  -7   7        0.03        0.78      2.56 o 
   1  -7   7      166.74      198.44      9.87 o 
   2  -7   7      277.45      265.49     13.02 o 
   3  -7   7      292.98      311.01     14.16 o 
   4  -7   7      521.15      583.42     27.07 o 
   5  -7   7        0.07        5.52      6.25 o 
   6  -7   7       83.58       66.99     19.29 o 
  -7  -6   7      186.24      245.73     64.81 o 
  -6  -6   7        4.08        9.57      7.21 o 
  -5  -6   7       90.27       86.91     18.51 o 
  -4  -6   7       74.33       59.09     31.56 o 
  -3  -6   7       97.20      122.65     19.77 o 
  -2  -6   7        6.08       14.61      6.10 o 
  -1  -6   7        6.84        5.12      3.15 o 
   0  -6   7       17.01       12.90      4.19 o 
   1  -6   7        5.38        5.50      2.51 o 
   2  -6   7       19.94       21.19      4.31 o 
   3  -6   7        2.04        2.94      3.71 o 
   4  -6   7        5.84        3.08      7.69 o 
   5  -6   7      469.55      571.47     43.24 o 
   6  -6   7       80.94       61.76     17.34 o 
  -7  -5   7        2.03        8.55     12.23 o 
  -6  -5   7        0.13        9.64      4.93 o 
  -5  -5   7      486.81      490.08     44.27 o 
  -4  -5   7       22.85       15.30      7.39 o 
  -3  -5   7      446.87      461.54     18.49 o 
  -2  -5   7      427.73      457.16     36.33 o 
  -1  -5   7        0.05        1.65      1.79 o 
   0  -5   7        8.27        6.69      1.61 o 
   1  -5   7        4.81        5.35      3.84 o 
   2  -5   7      134.36      130.11      7.28 o 
   3  -5   7       24.73       17.36      6.29 o 
   4  -5   7        1.41        7.84      4.66 o 
   5  -5   7        8.99       11.29      6.08 o 
   6  -5   7       43.63       37.54     13.52 o 
  -7  -4   7       16.51       12.96      6.43 o 
  -6  -4   7       14.94       14.20     10.96 o 
  -5  -4   7       28.96       25.48      7.06 o 
  -4  -4   7        0.62       10.54      6.66 o 
  -3  -4   7      436.83      464.58     15.95 o 
  -2  -4   7       84.96       80.40     11.14 o 
   0  -4   7     1352.32     1655.40     25.24 o 
   2  -4   7       25.30       25.17      3.20 o 
   3  -4   7       62.13       72.81      9.89 o 
   4  -4   7      138.56      131.61     17.86 o 
   5  -4   7       21.66       17.06      7.30 o 
   6  -4   7        5.98       12.26      5.80 o 
   7  -4   7        5.75       11.63      5.56 o 
  -7  -3   7        6.07       12.65      8.25 o 
  -6  -3   7       32.60       31.36     10.85 o 
  -5  -3   7        1.09       -6.12      7.04 o 
  -4  -3   7       12.00       11.40      3.87 o 
  -3  -3   7       43.13       57.74      4.19 o 
  -2  -3   7       10.38        7.19      2.06 o 
  -1  -3   7       72.13       79.07      3.95 o 
   0  -3   7      257.75      254.01      7.21 o 
   1  -3   7        6.47        9.70      2.79 o 
   2  -3   7      608.53      639.04     11.68 o 
   3  -3   7      879.75      892.41     14.60 o 
   4  -3   7       19.98       18.31      5.37 o 
   5  -3   7      159.94      149.87     22.51 o 
   6  -3   7        9.02        7.48      8.43 o 
   7  -3   7        8.61       27.04      8.74 o 
  -8  -2   7        1.41       10.13      8.75 o 
  -7  -2   7        4.75        2.50      7.56 o 
  -6  -2   7       69.64       62.14     16.80 o 
  -5  -2   7        5.19        4.38      4.07 o 
  -4  -2   7       72.44       83.65      6.19 o 
  -3  -2   7        0.15       -2.21      2.97 o 
  -2  -2   7       34.40       37.84      5.94 o 
  -1  -2   7        3.25        3.50      1.56 o 
   0  -2   7      194.11      204.75      8.50 o 
   1  -2   7       86.43       81.59      6.69 o 
   2  -2   7      257.92      281.56      9.56 o 
   3  -2   7      283.76      325.65     21.88 o 
   4  -2   7       23.23       26.07     11.65 o 
   5  -2   7      441.26      465.11     16.93 o 
   6  -2   7        1.32        8.89      6.94 o 
   7  -2   7       81.67       88.88     18.36 o 
  -8  -1   7        4.01       -3.17     13.55 o 
  -7  -1   7       47.58       27.39      8.62 o 
  -6  -1   7       32.60       41.74      7.39 o 
  -5  -1   7       14.32       15.96      5.10 o 
  -4  -1   7       81.90       92.17     13.06 o 
  -3  -1   7       12.92       16.80      4.75 o 
  -2  -1   7      108.63      105.73      4.02 o 
  -1  -1   7       12.73       13.37      2.05 o 
   0  -1   7      345.66      353.72     14.40 o 
   1  -1   7       32.42       40.38      5.91 o 
   2  -1   7      119.92      130.16      7.05 o 
   3  -1   7      163.08      201.52     13.41 o 
   4  -1   7       31.49       29.53      7.18 o 
   5  -1   7      147.00      170.04     26.12 o 
   6  -1   7        2.83       13.58      7.62 o 
   7  -1   7      101.83       70.99     15.69 o 
  -8   0   7        1.38       11.98      9.04 o 
  -7   0   7      261.21      271.30     26.60 o 
  -6   0   7       23.14       35.33      7.16 o 
  -5   0   7      193.26      196.95     11.34 o 
  -4   0   7      180.23      164.35      9.60 o 
  -3   0   7        9.31        4.32      3.34 o 
  -2   0   7       52.76       55.89      5.58 o 
  -1   0   7       17.34       17.05      2.47 o 
   0   0   7       61.99       74.65     18.94 o 
   1   0   7        0.31        0.05      1.91 o 
   2   0   7      137.84      133.22      9.94 o 
   3   0   7        2.02        0.07      5.88 o 
   4   0   7        0.05        3.27      4.63 o 
   5   0   7       80.42       43.78     13.71 o 
   6   0   7        0.06       11.37      5.26 o 
   7   0   7       44.09       28.52      8.22 o 
  -8   1   7        3.45        4.49      4.87 o 
  -7   1   7       11.98        6.91      5.21 o 
  -6   1   7       14.64       13.18      6.46 o 
  -5   1   7      518.98      520.81     20.53 o 
  -4   1   7       95.65       95.44     16.03 o 
  -3   1   7      124.79      162.83      6.67 o 
  -2   1   7      137.26      130.68      6.73 o 
  -1   1   7      186.60      191.56      6.60 o 
   0   1   7        6.46        5.02      3.64 o 
   1   1   7      159.72      164.37      5.53 o 
   2   1   7       14.31       19.37      4.46 o 
   3   1   7       10.61       21.53      4.33 o 
   4   1   7        0.02       -7.22     10.34 o 
   5   1   7        0.02        0.38      4.09 o 
   6   1   7        9.51       13.55      8.50 o 
   7   1   7       13.35       27.92      7.56 o 
  -7   2   7       33.45       28.90      6.62 o 
  -6   2   7       31.88       38.80      6.35 o 
  -5   2   7        1.46        0.34      3.94 o 
  -4   2   7        2.06        4.44      5.34 o 
  -3   2   7      223.86      238.80     15.42 o 
  -2   2   7       63.15       55.80      8.33 o 
  -1   2   7       79.28       77.90     13.02 o 
   0   2   7        8.93       14.27      3.56 o 
   1   2   7      719.51      705.45     12.10 o 
   2   2   7        6.49       10.39      3.21 o 
   3   2   7      164.83      185.69     20.79 o 
   4   2   7       27.19       24.39      5.16 o 
   5   2   7        6.80       18.51      9.18 o 
   6   2   7        5.91       18.95      8.88 o 
  -7   3   7       88.06      104.33     15.01 o 
  -6   3   7       25.78       23.57      7.69 o 
  -5   3   7       21.36       21.60      5.60 o 
  -4   3   7       36.83       44.90      6.42 o 
  -2   3   7      242.41      237.22      9.67 o 
  -1   3   7       30.37       31.26      4.72 o 
   0   3   7       23.23       24.81      5.35 o 
   1   3   7      412.26      437.93     11.78 o 
   2   3   7       37.75       47.77      8.35 o 
   3   3   7      477.45      547.58     21.96 o 
   4   3   7        6.20       14.37      6.95 o 
   5   3   7      135.43      119.97     19.51 o 
   6   3   7       12.14       13.64      8.86 o 
  -7   4   7      106.97      101.92     13.98 o 
  -6   4   7       81.83       75.09     12.86 o 
  -5   4   7      124.18      119.07     20.40 o 
  -4   4   7       25.02       16.19      6.66 o 
  -3   4   7        0.72        4.09      3.04 o 
  -2   4   7        3.28        7.17      3.80 o 
  -1   4   7      135.99      138.37      7.75 o 
   0   4   7      398.10      422.93      9.38 o 
   1   4   7      119.48      125.14     18.99 o 
   2   4   7      101.01      115.63     14.33 o 
   3   4   7      248.11      229.97     21.47 o 
   4   4   7       11.44       20.50      7.24 o 
   5   4   7       85.43       93.58     17.01 o 
   6   4   7        3.68        7.27      9.02 o 
  -7   5   7      312.94      291.35     26.45 o 
  -6   5   7       23.95       36.34     10.37 o 
  -5   5   7       95.39       86.63     16.41 o 
  -4   5   7       35.87       41.41      9.34 o 
  -3   5   7        7.19        8.79      3.87 o 
  -2   5   7       33.87       31.93      7.42 o 
  -1   5   7       41.53       34.90      6.60 o 
   0   5   7       30.79       53.91      6.78 o 
   1   5   7        8.29       11.01      4.81 o 
   2   5   7      105.63      109.03     14.77 o 
   3   5   7       11.24       14.01      4.35 o 
   4   5   7       52.62       60.13      8.50 o 
   5   5   7       67.74       55.70     14.26 o 
  -6   6   7        5.10       15.10     26.22 o 
  -5   6   7       88.94       82.41     11.00 o 
  -4   6   7      326.07      360.21     31.01 o 
  -3   6   7        0.55       -5.37      7.33 o 
  -2   6   7       11.18       11.37      8.56 o 
  -1   6   7      166.47      164.42     17.22 o 
   0   6   7       23.55       35.81      7.05 o 
   1   6   7      200.14      209.82     11.08 o 
   2   6   7       72.20       72.26      9.47 o 
   3   6   7       30.35       32.29      7.50 o 
   4   6   7       11.53       17.40      7.13 o 
   5   6   7        3.37        8.84      8.01 o 
  -5   7   7      166.02      104.12     37.07 o 
  -4   7   7        6.17       11.07      7.24 o 
  -3   7   7       18.10       27.49     19.76 o 
  -2   7   7      535.72      596.86     51.57 o 
  -1   7   7      169.54      109.59     29.67 o 
   0   7   7        2.01       12.35      4.26 o 
   1   7   7      447.28      451.56     29.91 o 
   2   7   7        0.69        3.16      4.39 o 
   3   7   7      128.70      124.22     21.41 o 
   4   7   7       18.77       14.59      7.48 o 
  -5   8   7       30.93       30.99     11.30 o 
  -4   8   7      200.44      153.63     37.93 o 
  -3   8   7       17.30       21.74     13.29 o 
  -2   8   7       29.15       27.97      9.52 o 
  -1   8   7      104.91       75.83     16.18 o 
   0   8   7      148.12      120.37     28.09 o 
   1   8   7      155.94      124.54     19.98 o 
   2   8   7       13.43       14.49      7.29 o 
   3   8   7      329.80      351.83     18.74 o 
  -4   9   7       13.72       15.94     17.38 o 
  -3   9   7        3.98       16.59      8.19 o 
  -2   9   7       37.26       10.98     10.73 o 
  -1   9   7        0.01       10.15      9.95 o 
   0   9   7       57.00       49.79     11.89 o 
   1   9   7       56.70       36.94     13.27 o 
   2   9   7        0.61        6.54     10.14 o 
  -1  10   7       32.51       31.67     11.98 o 
   0  10   7       14.23       13.58      9.20 o 
  -2 -12   8      103.11       94.16     17.58 o 
  -1 -12   8       15.38        6.83     13.80 o 
   0 -12   8       41.62       21.20     15.90 o 
   1 -12   8       83.62       93.21     43.25 o 
   2 -12   8        1.66       -3.11     13.86 o 
  -4 -11   8        0.43       31.89     15.34 o 
  -3 -11   8        5.40        2.54      8.25 o 
  -2 -11   8       64.12       76.18     12.32 o 
  -1 -11   8       24.17       11.06      5.27 o 
   0 -11   8       96.85       92.15     27.97 o 
   1 -11   8        2.33       -0.07      9.80 o 
   2 -11   8        2.19       -6.64     11.21 o 
  -5 -10   8      583.60      637.09     45.55 o 
  -4 -10   8      464.76      603.37     44.13 o 
  -3 -10   8     1771.34     1976.15    518.43 o 
  -2 -10   8        5.97        2.25      5.35 o 
  -1 -10   8       30.30       36.89     12.50 o 
   0 -10   8       53.82       65.61     24.91 o 
   1 -10   8       71.04       67.94     21.18 o 
   2 -10   8       10.92        9.47      6.47 o 
   3 -10   8        4.72        5.24      6.87 o 
   4 -10   8        1.00        6.21      4.05 o 
  -5  -9   8      268.97      232.35     45.85 o 
  -4  -9   8       37.47       37.26      8.56 o 
  -3  -9   8      529.97      539.54     27.53 o 
  -2  -9   8      779.94      811.99     55.59 o 
  -1  -9   8     4559.47     4650.79   2037.38 o 
   0  -9   8        0.53        6.72     11.11 o 
   1  -9   8      916.84     1016.59     39.20 o 
   2  -9   8       27.53       24.93      9.71 o 
   3  -9   8       14.88       16.82      7.72 o 
   4  -9   8        2.32       10.60      5.62 o 
   5  -9   8        2.96        9.99      7.26 o 
  -6  -8   8       42.46       43.31     17.65 o 
  -5  -8   8       94.69       73.64     18.40 o 
  -4  -8   8      412.03      487.50     61.78 o 
  -3  -8   8     1099.02     1257.16     32.87 o 
  -2  -8   8       27.38       25.23      8.90 o 
  -1  -8   8        2.49        8.13      5.44 o 
   0  -8   8      198.27      234.15     18.58 o 
   1  -8   8     4653.45     4740.52    110.03 o 
   2  -8   8        4.95       12.50      4.86 o 
   3  -8   8     2675.42     2936.62    158.17 o 
   4  -8   8      427.36      503.12     36.84 o 
   5  -8   8       26.09       22.23      9.25 o 
  -6  -7   8       11.49        4.83      6.37 o 
  -5  -7   8       13.08       14.53      6.71 o 
  -4  -7   8       47.34       62.92     10.89 o 
  -3  -7   8        1.38        9.16     12.56 o 
  -2  -7   8      335.15      354.19     10.72 o 
  -1  -7   8     1407.66     1485.35     38.36 o 
   0  -7   8       24.02       26.90      6.51 o 
   1  -7   8     1134.69     1142.23     25.24 o 
   2  -7   8      161.27      168.31     28.49 o 
   3  -7   8     1827.52     2107.00     58.43 o 
   4  -7   8        0.00        8.00      7.59 o 
   5  -7   8     2183.69     2532.44     78.42 o 
   6  -7   8      541.55      603.31     44.46 o 
  -7  -6   8      120.08       77.84     28.60 o 
  -6  -6   8        2.77        7.82      5.63 o 
  -5  -6   8       60.21       56.01     16.03 o 
  -4  -6   8       39.19       39.46      6.30 o 
  -3  -6   8        0.72        9.29      7.12 o 
  -2  -6   8       44.96       44.23      7.41 o 
  -1  -6   8      157.76      130.76      8.73 o 
   0  -6   8       17.00       24.13      3.68 o 
   1  -6   8      519.35      521.95     11.36 o 
   2  -6   8        1.62        1.42      2.85 o 
   3  -6   8     1418.89     1520.24     33.40 o 
   4  -6   8      446.46      462.99     71.90 o 
   5  -6   8      192.52      169.81     29.99 o 
   6  -6   8       10.39       12.81      9.21 o 
  -7  -5   8      101.05       61.72     16.81 o 
  -6  -5   8       44.60       48.63      8.99 o 
  -5  -5   8      741.64      851.83     36.77 o 
  -4  -5   8        0.04        3.39      4.26 o 
  -3  -5   8     1327.67     1413.99     80.87 o 
  -2  -5   8      142.30      123.67     13.02 o 
  -1  -5   8        3.51        6.27      2.20 o 
   0  -5   8        2.71        0.46      2.83 o 
   1  -5   8      162.30      166.77      8.53 o 
   2  -5   8        6.21        6.96      2.18 o 
   3  -5   8       10.34       10.19      3.48 o 
   4  -5   8        0.03       10.85      4.99 o 
   5  -5   8      387.70      444.07     26.99 o 
   6  -5   8      124.88       92.94     29.27 o 
  -7  -4   8       69.38       52.60     14.31 o 
  -6  -4   8        2.13        9.76      8.99 o 
  -5  -4   8       21.25        9.67      9.94 o 
  -4  -4   8       36.47       36.13      9.14 o 
  -3  -4   8     1903.53     2028.92     29.41 o 
  -2  -4   8       86.07       81.52      6.13 o 
  -1  -4   8     6475.94     7126.95    134.16 o 
   0  -4   8       33.26       38.02      3.30 o 
   1  -4   8        6.70        4.80      2.71 o 
   2  -4   8       24.57       16.90      4.19 o 
   3  -4   8       32.10       19.84     13.77 o 
   4  -4   8       30.86       28.16      5.87 o 
   5  -4   8       22.81       20.24      5.16 o 
   6  -4   8        1.83        9.91      4.63 o 
  -7  -3   8        2.67       20.91     10.80 o 
  -6  -3   8        0.19        4.00      7.24 o 
  -5  -3   8      111.95      124.83     19.93 o 
  -4  -3   8        2.75       10.83      4.14 o 
  -3  -3   8     1058.58     1343.69     35.47 o 
  -2  -3   8        0.01        5.40      3.04 o 
  -1  -3   8     1805.25     1966.33     32.54 o 
   0  -3   8      285.97      297.87      7.20 o 
   1  -3   8     7363.40     7908.52    136.96 o 
   2  -3   8       60.21       66.55      7.16 o 
   3  -3   8      150.16      146.76     13.75 o 
   4  -3   8        3.48        3.26      9.22 o 
   5  -3   8       24.11       24.65      5.24 o 
   6  -3   8      109.17       88.28     15.86 o 
   7  -3   8        1.34        3.11      6.63 o 
  -7  -2   8       43.44       27.36      8.18 o 
  -6  -2   8       15.45       20.07      9.32 o 
  -5  -2   8       42.69       37.26      6.99 o 
  -4  -2   8        0.88        2.42      5.36 o 
  -3  -2   8        0.07        6.76     11.91 o 
  -2  -2   8       23.85       31.18      3.32 o 
  -1  -2   8     1847.07     1950.97     36.30 o 
   0  -2   8       71.50       74.90     18.16 o 
   1  -2   8      282.36      312.65     11.64 o 
   2  -2   8       17.56       11.47      4.89 o 
   3  -2   8     1944.76     2185.07     31.13 o 
   4  -2   8      133.41      127.70     12.80 o 
   5  -2   8      331.92      395.50     42.43 o 
   6  -2   8       11.99        7.27      5.15 o 
   7  -2   8       45.07       30.94      9.82 o 
  -8  -1   8        0.00       -1.40      5.53 o 
  -7  -1   8       35.44       33.90     10.94 o 
  -6  -1   8       61.07       64.82      6.02 o 
  -5  -1   8       54.29       49.73     12.85 o 
  -4  -1   8        0.24        1.41      4.00 o 
  -3  -1   8      341.87      373.72     20.70 o 
  -2  -1   8        3.23        7.18      2.28 o 
  -1  -1   8      390.35      428.54      9.05 o 
   0  -1   8       15.47       17.78      8.01 o 
   1  -1   8      190.56      203.23     12.29 o 
   2  -1   8       12.21       14.10      5.19 o 
   3  -1   8        0.32        5.58      5.47 o 
   4  -1   8        9.15       12.03      6.07 o 
   5  -1   8      231.91      198.62     14.52 o 
   6  -1   8       65.88       69.30     12.29 o 
   7  -1   8      373.59      462.81     47.44 o 
  -8   0   8       10.48       15.73      7.90 o 
  -7   0   8      262.38      274.53     12.72 o 
  -6   0   8       13.60       17.08      6.78 o 
  -5   0   8      786.59      823.76     26.44 o 
  -4   0   8      134.04      145.60      6.69 o 
  -3   0   8       25.65       23.72      5.23 o 
  -2   0   8        0.17       -3.35      3.03 o 
  -1   0   8      398.54      373.36      4.44 o 
   0   0   8       34.00       38.55      4.24 o 
   1   0   8      414.38      418.72     15.20 o 
   2   0   8      155.14      165.63     11.51 o 
   3   0   8        9.57        6.77      4.01 o 
   4   0   8        0.25        9.31      4.14 o 
   5   0   8        9.85       16.03      8.16 o 
   6   0   8        0.23       31.44     19.79 o 
  -7   1   8       70.48       71.89      9.89 o 
  -6   1   8       35.66       42.21      6.81 o 
  -5   1   8      704.73      697.44     16.71 o 
  -4   1   8       43.30       41.26      5.59 o 
  -3   1   8     4112.35     4355.65     39.27 o 
  -2   1   8      212.32      217.05     20.02 o 
  -1   1   8       59.56       59.62      8.64 o 
   0   1   8      113.70      123.98      6.94 o 
   1   1   8       97.13      128.85      8.57 o 
   2   1   8       44.77       49.20      4.81 o 
   3   1   8      138.87      148.98      9.03 o 
   4   1   8       72.69       65.26      9.60 o 
   5   1   8        6.68        5.46      8.71 o 
   6   1   8        4.25       13.62      6.40 o 
  -7   2   8        9.85        4.97      4.39 o 
  -6   2   8        8.15        5.92      5.02 o 
  -5   2   8      677.09      719.73     16.92 o 
  -4   2   8        9.56        7.42      8.74 o 
  -3   2   8      781.16      785.18     17.53 o 
  -2   2   8       11.50       13.99      3.26 o 
  -1   2   8     5547.30     6101.83     73.94 o 
   0   2   8      114.57      118.74     16.26 o 
   1   2   8      371.85      340.01      7.67 o 
   2   2   8      184.32      190.60     14.58 o 
   3   2   8        0.03       -5.22      6.45 o 
   4   2   8        0.00        4.30      6.50 o 
   5   2   8       49.15       45.05      7.74 o 
   6   2   8        1.47        5.74      7.05 o 
  -7   3   8        0.68       21.45     11.37 o 
  -6   3   8        6.70        4.25      6.12 o 
  -5   3   8       10.18       14.28      6.15 o 
  -4   3   8        9.00        9.72      4.58 o 
  -3   3   8     1261.51     1379.34     25.15 o 
  -2   3   8        0.66        2.53      2.48 o 
  -1   3   8      106.88      138.33      7.24 o 
   0   3   8        7.92       10.66      4.21 o 
   1   3   8     1640.44     1654.45     35.22 o 
   2   3   8        9.16       15.45      7.75 o 
   3   3   8      455.67      502.62     15.14 o 
   4   3   8       82.39       77.53     11.80 o 
   5   3   8       30.83       39.58      7.11 o 
   6   3   8       13.74       13.50      6.85 o 
  -7   4   8       16.91       23.89     21.71 o 
  -6   4   8        2.54       21.91     26.61 o 
  -5   4   8       49.20       49.79     11.68 o 
  -4   4   8        1.06        8.87      4.82 o 
  -3   4   8       12.20       20.44      7.00 o 
  -2   4   8        2.14        9.87      4.38 o 
  -1   4   8      390.42      411.54     19.48 o 
   0   4   8        0.00       11.22      5.52 o 
   1   4   8       25.41       22.95      4.96 o 
   2   4   8       17.76       20.21      6.00 o 
   3   4   8       60.51       69.85     13.22 o 
   4   4   8        0.05        0.54     12.58 o 
   5   4   8      179.60      153.82     26.12 o 
  -6   5   8       34.27       49.34     11.17 o 
  -5   5   8       90.14       78.32     13.52 o 
  -4   5   8      134.54      124.57     25.18 o 
  -3   5   8      212.26      214.56      8.74 o 
  -2   5   8        0.01        5.00      4.60 o 
  -1   5   8       99.52       83.59     13.39 o 
   0   5   8       45.64       43.65      5.97 o 
   1   5   8        1.09        0.18      4.58 o 
   2   5   8       13.36       29.07     10.22 o 
   3   5   8       30.09       26.97      5.74 o 
   4   5   8       32.75       24.46      7.51 o 
   5   5   8       30.93       16.68      7.77 o 
  -6   6   8       17.74       30.53     12.78 o 
  -5   6   8     2267.81     2520.38    102.02 o 
  -4   6   8       68.16       64.21     11.83 o 
  -3   6   8      266.24      294.69     15.87 o 
  -2   6   8      545.14      532.13     48.30 o 
  -1   6   8      125.09      124.28     24.99 o 
   0   6   8        7.43        8.55      6.65 o 
   1   6   8       29.23       32.96      6.10 o 
   2   6   8       15.68       20.47      6.69 o 
   3   6   8       38.87       44.07      8.97 o 
   4   6   8       33.45       32.57      9.14 o 
  -5   7   8        0.26       12.94      8.00 o 
  -4   7   8       14.16        4.59     10.96 o 
  -3   7   8     1819.93     1814.33     68.65 o 
  -2   7   8      115.42       86.00     21.26 o 
  -1   7   8      556.46      532.83     35.33 o 
   0   7   8      459.61      452.70     24.97 o 
   1   7   8        3.09        8.72      3.86 o 
   2   7   8       32.56       34.42      8.12 o 
   3   7   8        4.17        7.25      6.33 o 
   4   7   8        8.40       14.68     12.43 o 
  -4   8   8       29.79       27.15     10.60 o 
  -3   8   8       20.30       30.17     10.40 o 
  -2   8   8       24.79       30.78      8.48 o 
  -1   8   8      494.25      429.52     44.96 o 
   0   8   8       83.32       70.68     14.25 o 
   1   8   8      616.42      612.45     31.92 o 
   2   8   8       71.80       49.79     20.28 o 
   3   8   8      150.52      100.55     22.87 o 
  -3   9   8       15.10       17.58      9.82 o 
  -2   9   8        6.60       12.70      7.35 o 
  -1   9   8       24.57       22.32     10.76 o 
   0   9   8        3.03        8.34      5.14 o 
   1   9   8       46.04       39.66      9.91 o 
  -2 -12   9       75.92       94.83     17.37 o 
  -1 -12   9        0.20       15.53     12.44 o 
   0 -12   9      172.06      155.48     61.99 o 
   1 -12   9        3.32       -5.05      7.96 o 
   2 -12   9       18.16       24.85     15.69 o 
  -4 -11   9        5.41       16.13     13.79 o 
  -3 -11   9       24.36       27.13     11.47 o 
  -2 -11   9       12.09       31.81     11.31 o 
  -1 -11   9        3.97        9.27      9.12 o 
   0 -11   9       49.33       31.84     18.03 o 
   1 -11   9        6.58        1.03      8.52 o 
   2 -11   9       62.99       75.99     24.56 o 
   3 -11   9        9.44       15.39      9.43 o 
  -4 -10   9      663.81      656.13     45.80 o 
  -3 -10   9       22.33       20.17     15.01 o 
  -2 -10   9      155.41      100.98     47.00 o 
  -1 -10   9       32.69       24.55     13.68 o 
   0 -10   9      244.83      186.26     67.81 o 
   1 -10   9        8.83       36.17     10.59 o 
   2 -10   9        0.21        6.12      9.51 o 
   3 -10   9        2.32        6.36      6.33 o 
   4 -10   9        0.66        7.80      5.62 o 
  -5  -9   9      178.78      135.59     35.34 o 
  -4  -9   9        9.68       16.12      5.77 o 
  -3  -9   9      182.86      162.19     26.49 o 
  -2  -9   9     2267.28     2467.01     94.62 o 
  -1  -9   9        2.56       13.51     15.18 o 
   0  -9   9      994.85     1023.28     69.83 o 
   1  -9   9       23.57       22.10     10.80 o 
   2  -9   9      521.10      565.69     29.38 o 
   3  -9   9        0.39       -4.01      6.86 o 
   4  -9   9       17.10       19.68     11.50 o 
   5  -9   9        0.60        4.06      6.72 o 
  -6  -8   9       32.83       37.51     12.63 o 
  -5  -8   9       15.03        6.73      5.34 o 
  -4  -8   9       26.24       53.25     13.80 o 
  -3  -8   9       73.61       85.68     13.11 o 
  -2  -8   9      137.04      145.99     23.59 o 
   0  -8   9     3851.14     4362.05    139.37 o 
   1  -8   9       10.77        9.24      9.53 o 
   2  -8   9     1199.62     1177.06     33.38 o 
   3  -8   9        3.75        8.37     10.95 o 
   4  -8   9      149.96      142.81     12.93 o 
   5  -8   9        2.40       12.33      7.83 o 
  -6  -7   9        1.12        4.16     14.46 o 
  -5  -7   9        5.75        2.79      5.68 o 
  -4  -7   9      163.65      170.97     22.86 o 
  -3  -7   9       22.21       33.03      5.46 o 
  -2  -7   9       88.90      116.98     21.99 o 
  -1  -7   9       29.13       35.64      7.01 o 
   0  -7   9      224.02      222.49      8.97 o 
   1  -7   9        4.56        3.89      3.95 o 
   2  -7   9     2133.00     2205.08     42.26 o 
   3  -7   9        1.38       -1.95      5.69 o 
   4  -7   9      412.71      391.59     28.44 o 
   5  -7   9       90.79       88.72     21.61 o 
   6  -7   9       21.67       18.92      6.50 o 
  -7  -6   9        1.96        4.47      7.46 o 
  -6  -6   9       16.54       20.32     17.20 o 
  -5  -6   9      123.55      101.11     20.81 o 
  -4  -6   9       24.97       15.41      6.86 o 
  -3  -6   9        5.56       13.34      5.77 o 
  -2  -6   9       61.04       63.67      9.83 o 
  -1  -6   9        4.58        0.72      4.46 o 
   0  -6   9       16.09        8.29      5.01 o 
   1  -6   9        5.96        5.40      2.15 o 
   2  -6   9       29.72       19.79      4.25 o 
   3  -6   9      113.92       90.58     13.44 o 
   4  -6   9      216.48      209.82     25.06 o 
   5  -6   9        0.02       14.81      6.40 o 
   6  -6   9       53.11       40.34     26.08 o 
  -7  -5   9      164.83      120.43     24.01 o 
  -6  -5   9      121.22      121.73     12.68 o 
  -5  -5   9        6.82       11.73      6.49 o 
  -4  -5   9      363.27      371.19     13.42 o 
  -3  -5   9      302.28      301.54     15.58 o 
  -2  -5   9      191.72      182.21     18.70 o 
  -1  -5   9        9.91        8.92      3.56 o 
   0  -5   9       49.13       42.60      6.03 o 
   1  -5   9        3.36        0.83      2.71 o 
   2  -5   9       52.67       67.16      9.15 o 
   3  -5   9        0.33       -1.66      4.23 o 
   4  -5   9        3.23        2.03      3.48 o 
   5  -5   9      123.71      139.59     13.94 o 
   6  -5   9        4.15       15.24      9.41 o 
  -7  -4   9       13.21       12.70      7.23 o 
  -6  -4   9        3.28       12.06      8.30 o 
  -5  -4   9      356.82      382.61     15.51 o 
  -4  -4   9      370.37      408.78     30.18 o 
  -3  -4   9       41.49       49.35      8.66 o 
  -2  -4   9     1765.43     1819.87     18.46 o 
  -1  -4   9      102.80      105.71      9.09 o 
   0  -4   9      245.77      272.06     18.41 o 
   1  -4   9        2.36        4.88      3.00 o 
   2  -4   9       62.12       72.78      9.35 o 
   3  -4   9       45.96       57.91      7.22 o 
   4  -4   9       35.36       45.00      9.84 o 
   5  -4   9        2.38        7.22      5.74 o 
   6  -4   9        0.00       17.04     14.64 o 
  -7  -3   9        6.96       12.53      7.09 o 
  -6  -3   9        0.00        3.96      9.21 o 
  -5  -3   9       33.93       37.13      9.25 o 
  -4  -3   9       46.62       43.41      8.12 o 
  -3  -3   9      387.72      442.17     19.55 o 
  -2  -3   9      500.58      493.74      9.39 o 
  -1  -3   9       73.40       74.28      3.76 o 
   0  -3   9     1620.15     1859.70     45.71 o 
   1  -3   9      110.26      125.65     10.27 o 
   2  -3   9        6.14        2.90      4.02 o 
   3  -3   9       31.29       37.73      8.13 o 
   4  -3   9        0.70        8.41      5.57 o 
   5  -3   9       69.47       65.67     11.21 o 
   6  -3   9        1.45       -1.15      7.97 o 
  -7  -2   9        7.77        7.43      6.26 o 
  -6  -2   9        0.02       -3.37      7.26 o 
  -5  -2   9        8.12       11.19      7.69 o 
  -4  -2   9        3.53        5.00      3.27 o 
  -3  -2   9       66.83       92.40     14.19 o 
  -2  -2   9        5.45        3.29      1.94 o 
  -1  -2   9       47.83       46.38      6.72 o 
   0  -2   9      107.90      108.50      5.51 o 
   1  -2   9        0.04        1.39      3.30 o 
   2  -2   9      236.75      253.07      7.50 o 
   4  -2   9       40.15       40.35      6.50 o 
   5  -2   9       45.41       41.02     13.61 o 
   6  -2   9       40.46       45.27      8.83 o 
  -7  -1   9       58.00       32.39     13.62 o 
  -6  -1   9        4.58       13.95      9.18 o 
  -5  -1   9        5.60        4.30      3.57 o 
  -4  -1   9       12.50       18.43      6.51 o 
  -3  -1   9        1.19        3.62      2.84 o 
  -2  -1   9       19.98       20.01      3.51 o 
  -1  -1   9        6.33       -1.23      5.25 o 
   0  -1   9        8.34        9.22      4.61 o 
   1  -1   9        7.49        4.60      3.21 o 
   2  -1   9        2.76        8.08      3.03 o 
   3  -1   9       40.93       44.42      6.19 o 
   4  -1   9       11.95       10.11      5.17 o 
   5  -1   9       80.17       71.99     10.83 o 
   6  -1   9       19.93       21.64      8.15 o 
  -7   0   9        0.31        6.81      5.82 o 
  -6   0   9       27.67       22.69      6.46 o 
  -5   0   9       61.05       67.20      7.87 o 
  -4   0   9       24.10       20.93      4.42 o 
  -3   0   9        0.03       -0.77      3.35 o 
  -2   0   9       23.66       22.87      2.43 o 
  -1   0   9        0.01        3.66      5.54 o 
   0   0   9        5.38        2.54      2.58 o 
   1   0   9       27.83       17.78      4.94 o 
   2   0   9        3.48        9.31      3.56 o 
   3   0   9        4.98        6.40      3.16 o 
   5   0   9        4.80       16.68      5.57 o 
   6   0   9        3.78        7.70      6.77 o 
  -7   1   9      242.16      250.99     25.87 o 
  -6   1   9        3.09       17.36     10.56 o 
  -5   1   9       18.14       21.29      6.52 o 
  -4   1   9       14.64       17.90      5.03 o 
  -3   1   9        4.67        9.50      2.34 o 
  -2   1   9      160.70      152.63      9.19 o 
  -1   1   9        0.58        3.55      5.73 o 
   0   1   9       27.83       34.82      2.92 o 
   1   1   9        0.01        0.21      7.29 o 
   2   1   9        5.26        5.50      2.73 o 
   3   1   9       25.85       28.59      6.61 o 
   4   1   9       40.83       45.21      6.22 o 
   5   1   9        0.34       18.32      7.75 o 
   6   1   9       10.18       19.99      7.47 o 
  -7   2   9       43.02       59.69     15.20 o 
  -6   2   9        7.57       11.42      4.82 o 
  -5   2   9      177.15      169.39     12.40 o 
  -4   2   9       71.67       71.67      9.42 o 
  -3   2   9       77.81       97.03     12.28 o 
  -2   2   9       28.16       30.94      5.34 o 
  -1   2   9       52.25       72.15      9.52 o 
   0   2   9       71.30       60.81      9.02 o 
   1   2   9        3.34        7.76      3.94 o 
   2   2   9       76.24       67.02      8.57 o 
   3   2   9        0.98        1.35      4.70 o 
   4   2   9        4.29       13.49      4.28 o 
   5   2   9        1.75        8.61      6.21 o 
   6   2   9       33.34       30.53      6.02 o 
  -7   3   9        0.61       10.59     10.73 o 
  -6   3   9       10.38       19.85      9.15 o 
  -5   3   9       76.80       71.61     10.29 o 
  -4   3   9       22.72       22.51      5.26 o 
  -3   3   9       47.95       60.70     11.00 o 
  -2   3   9      153.57      131.28     22.39 o 
  -1   3   9       24.05       24.55      8.18 o 
   0   3   9       79.35       69.49     15.68 o 
   1   3   9      161.75      170.20     12.22 o 
   2   3   9        2.93        7.47      7.97 o 
   3   3   9        0.00       16.31      6.71 o 
   4   3   9       27.91       20.63      8.67 o 
   5   3   9        2.50       12.75      8.23 o 
  -7   4   9        0.07       -1.20      7.58 o 
  -6   4   9        8.74        7.55     11.41 o 
  -5   4   9       11.18       10.93      5.03 o 
  -4   4   9        0.12        6.01      3.62 o 
  -3   4   9       59.63       75.20     10.82 o 
  -2   4   9        3.12        6.08      3.66 o 
  -1   4   9        6.84        4.95      2.57 o 
   0   4   9       28.03       29.70      8.01 o 
   1   4   9        0.63        5.18     25.20 o 
   2   4   9       20.45       21.77      3.94 o 
   3   4   9      120.70      111.26     16.08 o 
   4   4   9       39.23       35.05      6.66 o 
   5   4   9        9.48        8.33      6.56 o 
  -6   5   9       27.97       22.48      9.31 o 
  -5   5   9       18.74        8.05      6.54 o 
  -4   5   9       38.76       50.11     13.87 o 
  -3   5   9        1.59        8.12      6.66 o 
  -2   5   9       12.21        9.63      4.74 o 
  -1   5   9       15.74       13.77      3.50 o 
   0   5   9        1.21        3.87      2.74 o 
   1   5   9        6.44       14.72      4.74 o 
   2   5   9       10.02       14.51      6.81 o 
   3   5   9        9.44       15.08      5.70 o 
   4   5   9        0.47        7.19      5.88 o 
   5   5   9       54.41       49.25      9.51 o 
  -6   6   9        5.58       10.38      8.22 o 
  -5   6   9      103.59       96.60     27.47 o 
  -4   6   9      118.51      140.18     20.86 o 
  -3   6   9       20.56       23.53     12.90 o 
  -2   6   9       26.51       13.06      6.18 o 
  -1   6   9       74.53       70.46     13.30 o 
   0   6   9        9.76       12.80      4.78 o 
   1   6   9        0.74        6.82      4.26 o 
   2   6   9        0.20       10.61      5.84 o 
   3   6   9       10.49       13.89      5.75 o 
   4   6   9       39.03       39.53     12.92 o 
  -5   7   9       21.08       37.35     13.84 o 
  -4   7   9        0.40       -1.94      8.93 o 
  -3   7   9        4.51        7.14      6.32 o 
  -2   7   9      166.78      126.79     32.53 o 
  -1   7   9        3.77        6.22      8.26 o 
   0   7   9        0.01       -4.89      9.05 o 
   1   7   9      106.38      101.76     11.72 o 
   2   7   9        2.87        2.93      6.06 o 
   3   7   9        6.00        6.24      5.64 o 
  -4   8   9        9.78        4.71     12.06 o 
  -2   8   9       25.22       26.73      7.79 o 
  -1   8   9        5.29       11.94      7.92 o 
   0   8   9       31.69       10.96      7.20 o 
   1   8   9        4.25       11.28     15.48 o 
   2   8   9        4.83        7.60      7.54 o 
  -2   9   9        7.18       14.32     16.13 o 
  -1   9   9        2.62       -1.73      8.97 o 
   0   9   9       31.64       47.49     10.38 o 
  -2 -12  10       87.77      125.72     21.50 o 
  -1 -12  10       20.11       24.03     10.99 o 
   0 -12  10        1.25       21.21     12.01 o 
   1 -12  10        6.62       15.59     14.87 o 
  -3 -11  10       29.94       17.43     13.49 o 
  -2 -11  10        4.04       14.78     16.04 o 
  -1 -11  10       11.80       13.88     10.85 o 
   0 -11  10        5.22       -7.65      9.63 o 
   1 -11  10       17.78       18.03      7.91 o 
   2 -11  10       49.77       22.98     22.70 o 
   3 -11  10       39.88       43.37     22.65 o 
  -4 -10  10      156.36      137.77     24.92 o 
  -3 -10  10       55.56       47.61     15.80 o 
  -2 -10  10       58.20       67.62     10.56 o 
  -1 -10  10       53.52       42.69     16.60 o 
   0 -10  10       65.98       38.98     14.81 o 
   1 -10  10       15.74       22.98      9.21 o 
   2 -10  10       11.49       14.55     14.65 o 
   3 -10  10        0.94        5.77      9.35 o 
   4 -10  10       16.25       16.06      7.78 o 
  -5  -9  10       12.91       15.00     10.71 o 
  -4  -9  10      479.62      499.48     73.89 o 
  -3  -9  10      549.54      624.37     21.39 o 
  -2  -9  10      203.39      245.00     47.89 o 
  -1  -9  10      503.39      551.92     35.87 o 
   0  -9  10        0.77       10.98      6.39 o 
   1  -9  10       65.79       46.72     18.44 o 
   2  -9  10        0.02        3.06      4.07 o 
   3  -9  10       15.58       14.39      8.41 o 
   4  -9  10        1.13       12.06     10.61 o 
  -6  -8  10      177.05      161.39     41.28 o 
  -5  -8  10      114.17      118.65     20.52 o 
  -4  -8  10      125.24      132.79     24.01 o 
  -2  -8  10      163.27      184.25     40.15 o 
  -1  -8  10      688.20      721.30     19.88 o 
   0  -8  10        4.18       11.88      9.31 o 
   1  -8  10      991.64     1041.04     28.89 o 
   2  -8  10      211.22      230.08     21.07 o 
   3  -8  10       65.31       58.40     13.39 o 
   4  -8  10      167.04      131.13     27.49 o 
   5  -8  10       27.52       20.17      9.30 o 
  -6  -7  10       20.26       16.90      8.25 o 
  -5  -7  10      108.50      105.12     23.69 o 
  -4  -7  10       29.31       35.11     15.38 o 
  -2  -7  10       33.74       16.48      7.99 o 
  -1  -7  10      226.63      224.65     19.49 o 
   0  -7  10       66.07       66.71     10.08 o 
   1  -7  10      410.43      430.46     12.07 o 
   2  -7  10      271.62      255.29     30.73 o 
   3  -7  10      536.56      527.78     34.51 o 
   4  -7  10      511.90      528.69     19.15 o 
   5  -7  10      100.25       84.48     27.06 o 
  -7  -6  10       16.30       10.41      8.54 o 
  -6  -6  10       39.47       33.19     13.00 o 
  -5  -6  10       27.34       42.58      7.76 o 
  -4  -6  10      114.40       99.67     23.54 o 
  -3  -6  10      309.95      347.75     16.78 o 
  -2  -6  10      118.89      136.33     21.07 o 
  -1  -6  10       39.60       41.29      7.03 o 
   0  -6  10        4.53        7.27      2.38 o 
   1  -6  10       40.96       31.59      4.59 o 
   2  -6  10      259.65      267.91     10.53 o 
   3  -6  10       51.72       35.95      7.10 o 
   4  -6  10      406.32      410.54     26.06 o 
   5  -6  10      114.26      105.79     17.23 o 
   6  -6  10      378.07      418.48     31.89 o 
  -7  -5  10       36.67       37.45     11.11 o 
  -6  -5  10      116.81       98.89     18.02 o 
  -5  -5  10      159.54       66.79     32.80 o 
  -4  -5  10      233.78      266.55     13.26 o 
  -3  -5  10        1.23        6.21      4.52 o 
  -2  -5  10      123.34      128.85      9.43 o 
  -1  -5  10      250.68      260.88      6.60 o 
   0  -5  10      217.23      236.38      7.31 o 
   1  -5  10      412.41      416.53     21.14 o 
   2  -5  10       62.64       73.24      6.01 o 
   3  -5  10       29.43       43.86      6.32 o 
   4  -5  10       61.95       58.50      8.71 o 
   5  -5  10        0.64        3.85      4.91 o 
   6  -5  10      102.89       76.64     28.45 o 
  -7  -4  10        8.14        8.37      9.80 o 
  -6  -4  10       59.18       56.91     17.73 o 
  -5  -4  10      158.05      160.35     13.22 o 
  -4  -4  10      174.44      200.18     23.80 o 
  -3  -4  10      527.80      541.79     13.13 o 
  -2  -4  10      187.58      184.40      5.86 o 
  -1  -4  10      124.67      110.53      3.88 o 
   0  -4  10       23.34       22.60      3.40 o 
   1  -4  10      131.27      129.06      9.21 o 
   2  -4  10        1.83        3.64      8.65 o 
   3  -4  10      351.47      411.48     16.41 o 
   4  -4  10      150.50      115.89     19.51 o 
   5  -4  10       51.94       31.14      9.15 o 
   6  -4  10        0.25       14.72      5.49 o 
  -7  -3  10       10.42       15.53     12.98 o 
  -6  -3  10       28.22       22.74      7.78 o 
  -5  -3  10       13.36       18.04      8.89 o 
  -4  -3  10       17.91       18.27      5.13 o 
  -3  -3  10      575.13      578.66     16.41 o 
  -2  -3  10       46.51       44.89      6.35 o 
  -1  -3  10      550.43      582.32      9.42 o 
   0  -3  10        4.87        8.27      3.21 o 
   1  -3  10       51.75       50.20      4.29 o 
   2  -3  10      237.59      236.39      9.76 o 
   3  -3  10       68.05       71.22     10.02 o 
   4  -3  10      150.00      169.26     22.36 o 
   5  -3  10       11.44       17.49      6.44 o 
   6  -3  10      127.36       95.22     22.54 o 
  -7  -2  10        1.78        5.48      5.81 o 
  -6  -2  10       22.05       22.04      8.21 o 
  -5  -2  10       38.08       15.69     13.93 o 
  -4  -2  10       37.31       35.70      6.20 o 
  -2  -2  10        0.16        0.52      1.72 o 
  -1  -2  10     1003.53      995.58     33.21 o 
   0  -2  10       13.21       13.73      6.91 o 
   1  -2  10      202.30      221.30      6.44 o 
   2  -2  10      199.64      190.44      6.17 o 
   3  -2  10      113.61      116.69     16.86 o 
   4  -2  10       64.32       64.91      9.18 o 
   5  -2  10       33.63       36.01      7.65 o 
   6  -2  10      134.06      163.76     19.19 o 
  -7  -1  10       13.74       12.89      6.74 o 
  -6  -1  10       25.52       17.97      8.11 o 
  -5  -1  10        0.96       10.55      6.94 o 
  -4  -1  10       49.89       55.56      5.15 o 
  -3  -1  10       51.26       43.22      8.20 o 
  -2  -1  10       23.13       25.26      4.22 o 
  -1  -1  10      577.87      531.60     14.01 o 
   0  -1  10       13.58       12.08      5.80 o 
   1  -1  10      539.86      555.96     12.79 o 
   2  -1  10        0.11        7.03      8.13 o 
   3  -1  10      170.96      190.23     13.23 o 
   4  -1  10      165.07      172.34     10.59 o 
   5  -1  10      471.72      481.15     22.60 o 
   6  -1  10        0.16        8.44      6.69 o 
  -7   0  10      116.81       94.43     25.48 o 
  -6   0  10        0.49       12.57      5.01 o 
  -5   0  10       15.47       17.68      9.79 o 
  -4   0  10       45.73       41.27      7.80 o 
  -3   0  10       80.62       86.78      9.60 o 
  -2   0  10        0.59        3.02      3.67 o 
  -1   0  10        1.49       -0.61      7.82 o 
   0   0  10       11.16       10.83      5.46 o 
   1   0  10      270.54      250.04      7.38 o 
   2   0  10       27.72       30.29      6.07 o 
   3   0  10       94.95      108.94     13.04 o 
   4   0  10       49.39       33.46      7.72 o 
   5   0  10      249.63      275.58     14.68 o 
   6   0  10       92.26       69.66     15.71 o 
  -7   1  10        0.05       -0.76      6.43 o 
  -6   1  10       33.73       24.52      6.46 o 
  -5   1  10      230.64      253.30     30.92 o 
  -4   1  10        3.23       10.30      5.66 o 
  -3   1  10        9.67       12.54      3.66 o 
  -2   1  10        1.16        1.85      2.20 o 
  -1   1  10      177.29      139.77     17.18 o 
   0   1  10       45.18       58.41     11.33 o 
   1   1  10        6.87        6.88      2.70 o 
   2   1  10       18.33       10.04      4.29 o 
   3   1  10        0.20       12.93      4.84 o 
   4   1  10        2.63        7.57     12.32 o 
   5   1  10       17.51       17.73      6.39 o 
   6   1  10       49.76       46.27     19.15 o 
  -7   2  10      196.58      202.56     42.05 o 
  -6   2  10        0.14        0.25      8.45 o 
  -5   2  10        6.78        4.73      3.99 o 
  -4   2  10        6.88        4.32      2.90 o 
  -3   2  10       42.47       56.54      6.93 o 
  -2   2  10        9.86       10.90      3.21 o 
  -1   2  10        0.10        9.67      4.36 o 
   0   2  10       40.30       46.08      9.83 o 
   1   2  10       72.78       69.02     11.96 o 
   2   2  10        5.42        9.54      3.80 o 
   3   2  10       16.80       18.29     11.21 o 
   4   2  10       17.27       23.91      6.22 o 
   5   2  10       86.21       65.36     10.90 o 
  -7   3  10       83.55       83.72     14.59 o 
  -6   3  10       16.51       17.92      6.15 o 
  -5   3  10       59.41       43.16      9.38 o 
  -4   3  10        0.92        4.33      3.03 o 
  -3   3  10       21.31       31.18      4.87 o 
  -2   3  10       15.37       22.78      8.89 o 
  -1   3  10       84.85       67.11      9.44 o 
   0   3  10        4.57        7.56      3.31 o 
   1   3  10       10.58       10.27      5.31 o 
   2   3  10       47.75       55.76     12.21 o 
   3   3  10        2.96       14.90      5.61 o 
   4   3  10        1.86        5.40      5.77 o 
   5   3  10       28.58       32.27      8.09 o 
  -6   4  10        0.08       -0.02      6.42 o 
  -5   4  10      318.43      336.89     21.50 o 
  -4   4  10        4.47       11.04      4.61 o 
  -3   4  10       68.36       63.41     10.30 o 
  -2   4  10       14.39        8.28      4.33 o 
  -1   4  10        0.19       -3.11      6.65 o 
   0   4  10       44.06       40.55     12.18 o 
   1   4  10      225.02      212.38      9.61 o 
   2   4  10       24.03       26.06      7.60 o 
   3   4  10       40.38       36.52     10.08 o 
   4   4  10       12.38       21.63      4.87 o 
   5   4  10        1.46       16.00      8.87 o 
  -6   5  10       27.42       35.26     19.67 o 
  -5   5  10        5.43       10.17      5.60 o 
  -4   5  10        8.64       16.49      8.98 o 
  -3   5  10      450.00      469.61     27.30 o 
  -2   5  10        1.09       -5.38      6.36 o 
  -1   5  10      355.70      360.23     14.52 o 
   0   5  10       12.20       21.90      5.36 o 
   1   5  10       36.65       33.31     16.52 o 
   2   5  10       27.25       41.93     11.39 o 
   3   5  10      134.20      137.78     28.58 o 
   4   5  10        1.15       18.92      6.89 o 
  -5   6  10       25.90       18.90      5.39 o 
  -4   6  10      100.01       90.88     30.69 o 
  -3   6  10       30.15       28.60     14.11 o 
  -2   6  10       16.80       19.95     14.85 o 
  -1   6  10      232.34      193.75     49.85 o 
   0   6  10        0.06       -5.86     16.74 o 
   1   6  10      288.67      296.58     29.41 o 
   2   6  10        2.55        0.33      8.66 o 
   3   6  10       58.36       46.67     12.52 o 
  -4   7  10       46.10       35.51     15.78 o 
  -3   7  10       21.57       45.87     18.65 o 
  -2   7  10       29.66       16.88     11.28 o 
  -1   7  10       80.75       54.99     18.99 o 
   0   7  10        0.30       16.45     12.20 o 
   1   7  10       69.74       75.14     24.76 o 
   2   7  10        4.36       10.84      5.98 o 
   3   7  10       76.50       56.68     16.43 o 
  -3   8  10        0.65      -11.04     14.81 o 
  -2   8  10       14.43        7.00     11.75 o 
  -1   8  10        6.39       27.97     16.47 o 
   0   8  10       12.86       17.39      9.09 o 
   1   8  10       92.32       91.93     24.12 o 
  -1 -12  11        4.34        9.40     12.55 o 
   0 -12  11        5.32       18.95     11.16 o 
   1 -12  11        0.02       11.25     14.95 o 
  -3 -11  11       28.60       30.80      9.83 o 
  -2 -11  11       55.84       88.38     17.33 o 
  -1 -11  11        1.77        7.46      8.98 o 
   0 -11  11        0.44       -8.51      7.68 o 
   1 -11  11       11.71       11.85     10.21 o 
   2 -11  11        4.58       20.61     10.08 o 
  -4 -10  11       69.47       40.80     16.38 o 
  -3 -10  11       68.50       50.40     19.45 o 
  -2 -10  11       69.01       66.59     10.60 o 
  -1 -10  11       16.61       14.24      6.17 o 
   0 -10  11       65.06       51.30     17.00 o 
   1 -10  11        3.95       -1.38      8.13 o 
   2 -10  11       27.97        9.75      7.60 o 
   3 -10  11        5.79       13.74      4.64 o 
  -5  -9  11        1.50        5.72      8.71 o 
  -4  -9  11      535.15      587.82     52.62 o 
  -3  -9  11       74.92       52.10     10.64 o 
  -2  -9  11       69.99       66.78     16.93 o 
  -1  -9  11       64.75       60.96     22.72 o 
   0  -9  11      288.88      341.69     37.73 o 
   1  -9  11        0.01        5.68      4.62 o 
   2  -9  11       84.57       80.12     19.79 o 
   3  -9  11       35.82       26.54      9.69 o 
   4  -9  11       31.81       26.19     13.70 o 
  -6  -8  11        1.23      -13.03      8.69 o 
  -5  -8  11      132.04      148.51     39.36 o 
  -4  -8  11       22.20       18.25      6.88 o 
  -3  -8  11        1.34       10.09      5.82 o 
  -2  -8  11     1213.74     1292.29     50.85 o 
  -1  -8  11      207.57      209.51     24.51 o 
   0  -8  11        0.06        3.58      4.11 o 
   1  -8  11       12.71        5.64      4.20 o 
   2  -8  11      156.14      144.29     29.23 o 
   3  -8  11        0.93        1.00      3.67 o 
   4  -8  11       30.85       29.41     11.25 o 
   5  -8  11       29.15       49.82     20.84 o 
  -6  -7  11      143.60      135.36     25.40 o 
  -5  -7  11        7.88       23.21      7.68 o 
  -4  -7  11        1.76       12.94      7.01 o 
  -3  -7  11      245.64      230.60     35.27 o 
  -2  -7  11       15.32       14.54      5.20 o 
  -1  -7  11        0.02        1.99      2.62 o 
   0  -7  11      908.83      964.76     29.70 o 
   1  -7  11      129.34      114.42     12.90 o 
   2  -7  11       22.02       26.20      4.94 o 
   3  -7  11        0.42        2.99      5.22 o 
   4  -7  11        0.83        3.95      7.37 o 
   5  -7  11        0.82        6.40      7.23 o 
  -6  -6  11       14.68       19.92     12.19 o 
  -5  -6  11       19.00        6.46      5.52 o 
  -4  -6  11      122.99      144.06     22.82 o 
  -3  -6  11        0.02       13.79      5.40 o 
  -2  -6  11       69.15       69.33     16.26 o 
  -1  -6  11      133.58      122.68     13.36 o 
   0  -6  11       88.60       72.05     11.15 o 
   1  -6  11        0.85        8.93      3.93 o 
   2  -6  11      195.95      157.17     19.31 o 
   3  -6  11        2.65        4.77      2.66 o 
   4  -6  11        0.87        6.79      5.83 o 
   5  -6  11        8.75        9.74      7.64 o 
  -7  -5  11       40.21       54.13     10.74 o 
  -6  -5  11      213.85      225.07     31.38 o 
  -5  -5  11       27.28        9.85     12.20 o 
  -4  -5  11        4.32        5.11      4.23 o 
  -3  -5  11        1.33        0.43      7.51 o 
  -2  -5  11      239.46      240.42     27.96 o 
  -1  -5  11       63.47       57.89      7.74 o 
   0  -5  11      317.34      345.44      9.58 o 
   1  -5  11        2.22        9.70      4.63 o 
   2  -5  11       50.71       34.80      8.28 o 
   3  -5  11       19.89       22.44      5.25 o 
   4  -5  11       23.47       19.71      6.72 o 
   5  -5  11        4.92       14.00      6.00 o 
   6  -5  11        7.29        6.39      7.28 o 
  -7  -4  11        3.82       14.94      7.39 o 
  -6  -4  11       28.85       36.32     12.00 o 
  -5  -4  11      240.42      263.60     28.71 o 
  -4  -4  11      264.16      280.20     26.43 o 
  -3  -4  11        0.08       -3.42     11.30 o 
  -2  -4  11        0.41        2.11      2.03 o 
  -1  -4  11        0.31        4.62      1.50 o 
   0  -4  11      574.57      677.13     21.21 o 
   1  -4  11      174.61      184.90      6.19 o 
   2  -4  11      221.03      205.33     11.87 o 
   3  -4  11        1.58        6.69      5.80 o 
   4  -4  11        1.76        4.63      5.09 o 
   5  -4  11       14.69       19.05      5.45 o 
   6  -4  11       14.58       17.50      7.65 o 
  -7  -3  11       96.32      131.85     29.54 o 
  -6  -3  11       19.87       14.90      7.61 o 
  -5  -3  11        0.36       13.52      9.63 o 
  -4  -3  11       17.73       19.53      6.23 o 
  -3  -3  11      356.43      347.22     21.58 o 
  -2  -3  11       47.22       52.18      6.44 o 
  -1  -3  11       24.93       18.80      4.61 o 
   0  -3  11        0.30        4.96      6.47 o 
   1  -3  11       56.13       52.90     13.46 o 
   2  -3  11      534.03      550.99     41.99 o 
   3  -3  11       40.49       38.10     11.43 o 
   4  -3  11       43.63       28.60     11.71 o 
   5  -3  11        7.68       17.47      7.95 o 
   6  -3  11        4.44       13.56      9.28 o 
  -7  -2  11        0.00       -1.19      8.55 o 
  -6  -2  11        0.30        8.78      5.16 o 
  -5  -2  11      129.48      108.19     24.79 o 
  -4  -2  11        0.00        3.37      3.61 o 
  -3  -2  11        0.35       -0.78      5.82 o 
  -2  -2  11        0.59        3.67      4.38 o 
  -1  -2  11       53.84       57.77      8.29 o 
   0  -2  11        9.90       12.95      7.15 o 
   1  -2  11        2.46        8.76      7.81 o 
   2  -2  11        6.28        9.48      5.62 o 
   3  -2  11      133.52      132.32     14.62 o 
   4  -2  11      289.60      250.35     18.84 o 
   5  -2  11       24.96       21.32      7.34 o 
   6  -2  11        9.53        5.14      6.85 o 
  -7  -1  11       12.75       15.23      6.85 o 
  -6  -1  11        0.21        2.91      8.77 o 
  -5  -1  11        9.02        3.08      3.48 o 
  -4  -1  11       25.58       20.24      5.39 o 
  -3  -1  11        1.89        9.32      4.73 o 
  -2  -1  11        4.02       12.47     10.54 o 
  -1  -1  11       13.50       26.82     16.96 o 
   0  -1  11        0.13        6.70      3.87 o 
   1  -1  11        9.05        7.53      5.58 o 
   2  -1  11       15.03       15.88      7.41 o 
   3  -1  11      157.02      168.83     28.56 o 
   4  -1  11       83.79       97.88     59.83 o 
   5  -1  11       41.03       48.52     13.39 o 
   6  -1  11      114.59      118.74     24.97 o 
  -7   0  11       43.01       38.37      9.43 o 
  -6   0  11       12.90       13.07      5.26 o 
  -5   0  11        0.38        4.02      4.68 o 
  -4   0  11        0.27       -0.33      2.98 o 
  -3   0  11       30.69       37.37      8.44 o 
  -2   0  11      147.29      151.70     21.81 o 
  -1   0  11       93.69       95.72     18.10 o 
   0   0  11        0.04       -1.40     10.44 o 
   1   0  11       51.89       50.38     16.41 o 
   2   0  11      103.88       83.93     20.94 o 
   3   0  11        8.11        8.49      5.94 o 
   4   0  11        6.30        6.43     19.83 o 
   5   0  11      272.77      269.70     42.02 o 
   6   0  11      148.31      121.26     41.95 o 
  -7   1  11       35.63       43.34      8.30 o 
  -6   1  11        1.59        9.63      5.25 o 
  -5   1  11       21.50       22.71      5.53 o 
  -4   1  11        4.42        4.92      2.87 o 
  -3   1  11       40.73       38.08      8.81 o 
  -2   1  11        6.32        1.60      4.73 o 
  -1   1  11        5.41       13.96      5.77 o 
   0   1  11      111.78      100.95     13.64 o 
   1   1  11       23.34       33.59     10.74 o 
   2   1  11        1.58       20.10      7.00 o 
   3   1  11       49.69       24.49      9.92 o 
   4   1  11      207.28      200.53     40.08 o 
   5   1  11      136.46      117.92     20.15 o 
  -7   2  11       21.47       22.46      8.33 o 
  -6   2  11        0.54       -1.27      7.38 o 
  -5   2  11       34.01       37.20      9.25 o 
  -4   2  11        4.37        2.08      6.01 o 
  -3   2  11        3.07       10.45      7.05 o 
  -2   2  11        3.87       -0.57     14.83 o 
  -1   2  11       79.00       85.10     26.38 o 
   0   2  11        1.12       -1.50      7.88 o 
   1   2  11       15.19       17.11      9.96 o 
   2   2  11       14.00       18.32      7.28 o 
   3   2  11       57.46       54.82     23.10 o 
   4   2  11        1.67        7.51     11.07 o 
   5   2  11       11.01       14.51      7.08 o 
  -6   3  11        3.84       15.13      6.78 o 
  -5   3  11        3.12        3.11      5.50 o 
  -3   3  11        5.57       10.82      6.68 o 
  -2   3  11        3.75        4.37      7.95 o 
  -1   3  11       81.12       65.18     12.21 o 
   0   3  11       28.56       19.67      7.79 o 
   1   3  11        5.95       11.87     10.19 o 
   2   3  11        0.00       -3.11      7.68 o 
   3   3  11       41.58       43.34     10.11 o 
   4   3  11       16.70       12.69     18.23 o 
   5   3  11      140.14      131.32     31.33 o 
  -6   4  11        0.32      -10.45     11.41 o 
  -5   4  11       17.36       19.47     19.18 o 
  -4   4  11        2.08        8.46      7.04 o 
  -3   4  11        0.39        4.17      6.11 o 
  -2   4  11       10.25        8.22      6.52 o 
  -1   4  11        4.66        9.71      7.72 o 
   0   4  11       13.51       22.21      5.15 o 
   1   4  11      136.82      145.00     15.84 o 
   2   4  11       74.98       84.35     12.54 o 
   3   4  11        4.53       20.41      8.05 o 
   4   4  11        0.16       20.90     10.38 o 
  -5   5  11        0.77       -0.41     10.19 o 
  -4   5  11        0.08        5.32     13.81 o 
  -3   5  11        9.06       -0.68     13.19 o 
  -2   5  11       10.13       10.78      5.67 o 
  -1   5  11        0.03       -5.39      6.77 o 
   0   5  11       97.08      110.11     30.30 o 
   1   5  11       32.12       36.21     12.50 o 
   2   5  11       11.57        1.03      7.93 o 
   4   5  11       82.35       71.47     15.91 o 
  -5   6  11       55.47       55.29     31.05 o 
  -4   6  11      132.81      146.03     36.60 o 
  -3   6  11        1.15       16.85     11.03 o 
  -2   6  11       59.77       72.79     25.82 o 
  -1   6  11        0.22        9.99      7.56 o 
   0   6  11        1.56        1.43      7.37 o 
   1   6  11        0.45       11.87     11.78 o 
   2   6  11      130.98      103.21     25.71 o 
   3   6  11       42.42       38.65     17.98 o 
  -4   7  11       31.82       10.50     13.69 o 
  -3   7  11       46.55       60.19     17.13 o 
  -2   7  11       57.36       55.98     20.13 o 
  -1   7  11        3.88        3.02      8.64 o 
   0   7  11      228.79      232.32     51.80 o 
   1   7  11        0.04       -4.98      7.98 o 
   2   7  11        0.25       18.25     12.89 o 
  -2   8  11       42.19       24.66     13.49 o 
  -1   8  11       23.09        5.49      9.51 o 
   0   8  11        4.35        6.67      8.92 o 
  -3 -11  12       10.38        9.97     10.31 o 
  -2 -11  12       85.18       42.04     17.91 o 
  -1 -11  12       41.27       42.56     10.76 o 
   0 -11  12        4.99       12.72      6.75 o 
   1 -11  12       15.84       33.89     13.77 o 
   2 -11  12       45.00       69.19     15.40 o 
  -4 -10  12        2.49       14.82      6.06 o 
  -3 -10  12        0.44       -1.91     10.12 o 
  -2 -10  12      207.86      244.24     19.11 o 
  -1 -10  12        0.11        8.78      7.77 o 
   0 -10  12      136.64       81.93     31.21 o 
   1 -10  12      149.95       85.12     36.60 o 
   2 -10  12       55.52       69.00     30.60 o 
   3 -10  12        2.54        7.07      6.96 o 
  -5  -9  12       91.79       68.69     17.04 o 
  -4  -9  12      415.18      494.98     24.57 o 
  -3  -9  12      318.38      316.17     37.91 o 
  -2  -9  12       27.47       23.86      8.99 o 
  -1  -9  12        4.33        3.76      4.73 o 
   0  -9  12       13.70       12.58      8.93 o 
   1  -9  12       11.86       17.59      8.12 o 
   2  -9  12       85.64       64.11     23.37 o 
   3  -9  12       94.81       88.74     25.27 o 
   4  -9  12      110.01       55.21     30.39 o 
  -5  -8  12      112.65      106.90     20.45 o 
  -4  -8  12       64.77       61.66     16.29 o 
  -3  -8  12       93.14      114.88     19.83 o 
  -2  -8  12      210.02      265.05     42.57 o 
  -1  -8  12      427.85      498.33     25.58 o 
   0  -8  12       61.88       48.64     11.40 o 
   1  -8  12        2.84        9.63      4.43 o 
   2  -8  12       94.87       80.64     24.95 o 
   3  -8  12        7.94       13.70      5.98 o 
   4  -8  12       30.63       42.71     18.19 o 
  -6  -7  12        8.95        5.42      7.15 o 
  -5  -7  12        2.43       10.79      9.08 o 
  -4  -7  12      143.54      137.28     30.38 o 
  -3  -7  12       20.79       47.68      9.36 o 
  -2  -7  12      126.69      116.76     20.67 o 
  -1  -7  12       14.05       13.35      5.55 o 
   0  -7  12        0.02       -1.98      3.80 o 
   1  -7  12      151.70       97.48     25.93 o 
   2  -7  12       28.21       12.94     16.84 o 
   3  -7  12       87.42       59.44     19.45 o 
   4  -7  12      126.70      129.37     50.91 o 
   5  -7  12        2.42       28.14     16.11 o 
  -6  -6  12       16.52       14.21      6.63 o 
  -5  -6  12       12.96       17.30      5.47 o 
  -4  -6  12       40.14       69.10     12.32 o 
  -3  -6  12      175.21      195.79     33.38 o 
  -2  -6  12      212.75      248.56     15.21 o 
  -1  -6  12      133.69      161.61     36.62 o 
   0  -6  12        6.09        4.32      2.69 o 
   1  -6  12       10.21        6.02      3.74 o 
   2  -6  12       43.68       33.80     12.23 o 
   3  -6  12       27.65       19.48      8.16 o 
   4  -6  12        7.42        7.58      6.03 o 
   5  -6  12      151.08      121.93     59.01 o 
  -6  -5  12       14.50       34.37     15.54 o 
  -5  -5  12        0.55        6.24      5.44 o 
  -4  -5  12       24.65        5.31     14.51 o 
  -3  -5  12       18.79       18.83      9.16 o 
  -2  -5  12        0.01       17.85     12.17 o 
  -1  -5  12      337.14      358.48     10.13 o 
   0  -5  12      357.34      368.95     10.90 o 
   1  -5  12      381.39      370.67     13.71 o 
   2  -5  12       46.17       44.51      9.12 o 
   3  -5  12        2.99        1.00      7.57 o 
   4  -5  12        6.93       22.04      7.61 o 
   5  -5  12       29.81       34.58      9.02 o 
  -7  -4  12       50.81       53.53     36.27 o 
  -6  -4  12        0.80        3.49     19.04 o 
  -5  -4  12      648.50      648.21     36.74 o 
  -4  -4  12      179.28      159.06     41.17 o 
  -2  -4  12       12.18       13.20      5.20 o 
  -1  -4  12        5.43       13.15      4.87 o 
   0  -4  12       78.00       68.86     14.95 o 
   1  -4  12       24.86       25.12      7.85 o 
   2  -4  12      368.87      397.24     15.05 o 
   3  -4  12      113.92      164.42     24.97 o 
   4  -4  12       76.12       68.05     19.57 o 
   5  -4  12       12.30       19.40      8.68 o 
  -6  -3  12        3.64        8.56     10.17 o 
  -5  -3  12       43.19        9.42     19.91 o 
  -4  -3  12        0.00       20.39      9.21 o 
  -3  -3  12      539.72      519.71     20.07 o 
  -2  -3  12      539.40      511.68     13.24 o 
  -1  -3  12      882.46      864.35     57.68 o 
   0  -3  12       51.77       50.64      9.31 o 
   1  -3  12       74.59      103.65     35.99 o 
   2  -3  12       65.01       47.27     15.06 o 
   3  -3  12      164.51      230.91     48.58 o 
   4  -3  12      246.83      274.91     18.85 o 
   5  -3  12        0.06       10.08      5.77 o 
  -7  -2  12        1.08       -0.89     12.06 o 
  -6  -2  12        6.33        3.22     13.00 o 
  -5  -2  12        1.01       23.02     11.31 o 
  -4  -2  12        5.46       10.92      4.96 o 
  -3  -2  12        0.02        4.14      6.18 o 
  -2  -2  12       27.74       31.46      7.23 o 
  -1  -2  12      191.08      207.55     14.95 o 
   0  -2  12      548.31      548.12     17.70 o 
   1  -2  12     2514.56     2686.34     51.29 o 
   2  -2  12      189.97      231.81     46.80 o 
   3  -2  12      222.79      227.75     15.87 o 
   4  -2  12        8.91       19.91      6.96 o 
   5  -2  12      210.61      248.03     38.87 o 
  -7  -1  12        6.90        4.59     18.39 o 
  -6  -1  12       23.05       11.40     10.18 o 
  -5  -1  12        2.11        2.86      5.57 o 
  -4  -1  12       21.99       32.68      8.92 o 
  -3  -1  12       36.20       34.99      7.21 o 
  -2  -1  12        0.26       11.64      5.00 o 
  -1  -1  12       83.11       90.65     15.81 o 
   0  -1  12      263.28      289.25     28.94 o 
   1  -1  12      153.44      164.64     26.28 o 
   2  -1  12      206.37      218.82     19.58 o 
   3  -1  12     2027.41     2232.40     90.61 o 
   4  -1  12      155.35      172.98     29.55 o 
   5  -1  12      164.82      160.37     29.46 o 
  -7   0  12       43.97       30.98     19.78 o 
  -6   0  12        2.43       13.57      6.93 o 
  -5   0  12       26.26       18.58      6.66 o 
  -4   0  12       75.48       72.92     16.47 o 
  -3   0  12       41.73       50.23     13.61 o 
  -2   0  12       18.88       20.45      8.56 o 
  -1   0  12       26.00       26.47      7.88 o 
   0   0  12        1.00        9.71      5.67 o 
   1   0  12      108.86      100.25     19.41 o 
   2   0  12      336.25      384.93     36.07 o 
   3   0  12      212.80      183.39     33.24 o 
   4   0  12       62.45       73.86     17.17 o 
   5   0  12      542.31      575.29     80.79 o 
  -7   1  12        8.69       15.62      9.22 o 
  -6   1  12       60.91       57.28     18.74 o 
  -5   1  12      274.22      283.51     23.60 o 
  -4   1  12       92.76       92.40     15.35 o 
  -3   1  12       28.18       24.98      6.16 o 
  -2   1  12       43.37       36.34     10.61 o 
  -1   1  12       55.13       44.77     15.93 o 
   0   1  12        0.01        5.59      5.22 o 
   1   1  12      397.15      421.36     21.19 o 
   2   1  12        0.28        6.60      5.72 o 
   3   1  12       13.68       17.40      8.80 o 
   4   1  12       77.12       95.02     20.78 o 
   5   1  12      114.35      114.81     20.16 o 
  -6   2  12        5.79        1.76      5.69 o 
  -5   2  12       16.79       20.60     13.37 o 
  -4   2  12       60.02       68.66     11.17 o 
  -3   2  12      545.72      474.74     31.13 o 
  -2   2  12      236.14      219.56     15.42 o 
  -1   2  12      451.47      383.88     30.60 o 
   0   2  12        0.97       19.99      7.41 o 
   1   2  12       18.31       16.53      8.94 o 
   2   2  12        0.20        1.57     14.21 o 
   3   2  12      382.07      456.66     41.60 o 
   4   2  12        0.01       11.34     19.52 o 
   5   2  12        7.16       13.93      9.43 o 
  -6   3  12        7.69        4.56     12.30 o 
  -5   3  12       88.93       85.07     16.85 o 
  -4   3  12        4.41        5.73      6.74 o 
  -3   3  12        7.51       16.11     11.02 o 
  -2   3  12       25.51       40.81      9.27 o 
  -1   3  12      460.95      391.64     15.87 o 
   0   3  12      254.05      265.44     20.62 o 
   1   3  12      628.38      626.83     34.03 o 
   2   3  12        0.06       15.51     10.57 o 
   3   3  12        0.04       16.84      9.56 o 
   4   3  12        0.64        1.83      8.45 o 
  -6   4  12        5.08       -5.98     10.54 o 
  -5   4  12       54.25       70.36     21.14 o 
  -4   4  12       14.95       25.65      7.81 o 
  -3   4  12      183.90      162.81     36.25 o 
  -2   4  12       50.57       26.36      7.29 o 
  -1   4  12        1.06        1.71      7.70 o 
   0   4  12       21.35       15.90      8.45 o 
   1   4  12      181.94      186.94     18.24 o 
   2   4  12      135.55      100.54     19.93 o 
   3   4  12      312.05      262.33     52.72 o 
   4   4  12        4.57        6.12      8.40 o 
  -5   5  12        7.56       -0.62     12.22 o 
  -4   5  12        0.37       11.71     10.93 o 
  -3   5  12      101.87       70.56     24.04 o 
  -2   5  12       31.95       28.95     11.40 o 
  -1   5  12      187.29      153.85     39.03 o 
   0   5  12       71.70       47.52     27.83 o 
   1   5  12        0.01       10.76      6.08 o 
   2   5  12       30.64       25.35     12.58 o 
   3   5  12       15.08       13.10      7.02 o 
  -4   6  12        0.31       -1.82     13.11 o 
  -3   6  12        0.83       21.22     13.79 o 
  -2   6  12       22.82       22.98     11.41 o 
  -1   6  12       50.46       28.26     12.77 o 
   0   6  12       45.28       53.33     11.59 o 
   2   6  12       18.47       15.84      7.83 o 
  -3   7  12      131.88      148.81     20.71 o 
  -2   7  12        0.03       10.86     11.38 o 
  -1   7  12        0.20       11.72     13.55 o 
   0   7  12       14.23        0.15     15.25 o 
   1   7  12        0.32       14.29      9.82 o 
  -4 -10  13        7.54        6.20      8.45 o 
  -5  -9  13       46.39       46.71     12.68 o 
  -4  -9  13       94.91       66.39     18.97 o 
  -3  -9  13      150.34      132.99     40.65 o 
  -2  -9  13        0.06        4.49      9.97 o 
   3  -9  13        1.39       26.33     12.77 o 
  -5  -8  13        5.57       11.60      9.10 o 
  -4  -8  13      103.79      105.66     28.40 o 
  -3  -8  13       15.19       17.34     12.92 o 
  -2  -8  13        0.10       -0.36      8.83 o 
  -1  -8  13       50.27       36.83     15.90 o 
   0  -8  13       94.20       72.78     17.97 o 
   1  -8  13       88.69       64.94     18.31 o 
   2  -8  13      102.85       72.53     24.39 o 
   3  -8  13       56.55       62.67     29.55 o 
   4  -8  13        0.18        3.73     16.38 o 
  -6  -7  13       11.75       44.63     15.93 o 
  -5  -7  13        5.76       -1.06     14.10 o 
  -4  -7  13        6.86       40.00     11.25 o 
  -3  -7  13        0.76       -6.96     11.69 o 
  -2  -7  13        1.81        7.15      8.45 o 
  -1  -7  13       20.03       16.81      8.01 o 
   0  -7  13       80.86       77.29     29.89 o 
   1  -7  13        6.81        0.30      6.80 o 
   2  -7  13      222.98      161.37     37.35 o 
   3  -7  13       63.72       42.58     19.64 o 
   4  -7  13       65.90       82.34     46.67 o 
  -6  -6  13       13.96        8.25     11.79 o 
  -5  -6  13        0.05       14.52      6.95 o 
  -4  -6  13       96.92       86.26     24.02 o 
  -3  -6  13       31.50       31.57     13.10 o 
  -2  -6  13       21.38       27.05      7.39 o 
  -1  -6  13        2.82       -1.61      9.35 o 
   0  -6  13       70.37       56.38      9.38 o 
   1  -6  13       51.91       55.45      8.23 o 
   2  -6  13      148.10      120.60     22.06 o 
   3  -6  13       18.43       20.21      6.50 o 
   4  -6  13       85.13       86.76     22.02 o 
   5  -6  13        1.39       -2.09     13.01 o 
  -6  -5  13       66.53       63.21     21.93 o 
  -5  -5  13       31.35       31.71     12.47 o 
  -4  -5  13       71.02       53.30     15.69 o 
  -3  -5  13       49.47       53.98     14.89 o 
  -2  -5  13      122.37      120.84     30.91 o 
  -1  -5  13       82.09       82.11     15.83 o 
   0  -5  13       59.32       53.23     10.38 o 
   1  -5  13        1.73       -0.67      4.97 o 
   2  -5  13       12.45       10.60     11.46 o 
   3  -5  13        0.57        3.33     13.35 o 
   4  -5  13      119.97      132.02     17.08 o 
   5  -5  13       31.82       20.83     12.94 o 
  -6  -4  13      603.62      622.49     45.06 o 
  -5  -4  13        3.18       13.93      8.02 o 
  -4  -4  13      499.52      508.74     34.52 o 
  -3  -4  13      109.55      101.31     30.49 o 
  -2  -4  13      489.28      481.55     30.80 o 
  -1  -4  13      134.27      133.07     23.86 o 
   0  -4  13       25.20       22.60     11.01 o 
   1  -4  13        6.12        2.34      6.72 o 
   2  -4  13       12.08       17.31      5.15 o 
   3  -4  13        1.76        7.28     10.60 o 
   4  -4  13       13.56       13.92      7.86 o 
   5  -4  13       39.37       40.47     11.74 o 
  -7  -3  13       20.40       21.23     21.36 o 
  -6  -3  13       20.17        7.05      8.50 o 
  -5  -3  13        0.12        1.01     10.01 o 
  -4  -3  13      251.90      257.77     29.96 o 
  -3  -3  13       54.47       50.67     10.71 o 
  -2  -3  13      986.30     1003.61     28.92 o 
  -1  -3  13      309.43      351.29     28.23 o 
   0  -3  13     1373.82     1506.65     41.41 o 
   1  -3  13       11.92       11.73      6.39 o 
   2  -3  13       23.49       14.12     10.77 o 
   3  -3  13       23.58       41.47      9.52 o 
   4  -3  13        1.99       10.78      7.11 o 
   5  -3  13        2.10       12.09      7.17 o 
  -7  -2  13        1.57       11.11      9.23 o 
  -6  -2  13       38.23       55.65     20.95 o 
  -5  -2  13      101.51      109.58     27.23 o 
  -4  -2  13      135.93      146.69     12.25 o 
  -3  -2  13       10.40       21.27     10.18 o 
  -2  -2  13        2.26       11.97     10.19 o 
  -1  -2  13        4.03       -3.35      7.01 o 
   0  -2  13      317.87      333.79     15.20 o 
   1  -2  13      221.05      252.88     17.61 o 
   2  -2  13     1722.43     1840.15     57.59 o 
   3  -2  13       76.76       65.21     27.37 o 
   4  -2  13      114.91      207.25     63.08 o 
   5  -2  13       22.35       17.28      9.68 o 
  -7  -1  13        0.03       11.34     11.44 o 
  -6  -1  13        4.59       15.06     13.78 o 
  -5  -1  13        5.96       19.28      5.86 o 
  -4  -1  13        4.09        2.24      8.12 o 
  -3  -1  13       38.63       51.63     10.31 o 
  -2  -1  13        9.06       12.16      5.00 o 
  -1  -1  13       14.55       19.40      9.65 o 
   0  -1  13      253.17      272.33     17.20 o 
   1  -1  13      412.08      438.60     27.17 o 
   2  -1  13       59.73       66.96     19.18 o 
   3  -1  13       12.45       11.79      6.29 o 
   4  -1  13     1060.37     1114.41     61.74 o 
   5  -1  13      124.56       92.09     20.83 o 
  -6   0  13        3.12       13.80      9.66 o 
  -5   0  13       13.61       13.75      6.46 o 
  -4   0  13        1.00        7.10      6.67 o 
  -3   0  13        5.40        9.86      5.92 o 
  -2   0  13        0.08        6.64      7.66 o 
  -1   0  13       26.96       23.48     11.40 o 
   0   0  13      204.39      209.85     41.70 o 
   1   0  13      283.35      265.03     42.53 o 
   2   0  13      384.24      426.97     25.08 o 
   3   0  13      605.34      666.99     36.62 o 
   4   0  13      376.50      410.87     54.90 o 
   5   0  13       17.17       20.49     11.06 o 
  -6   1  13       80.31       66.61     16.98 o 
  -5   1  13       14.28       19.14      5.77 o 
  -4   1  13        5.65       17.79      9.52 o 
  -3   1  13       30.86       27.98      6.24 o 
  -2   1  13        4.41        9.33      5.71 o 
  -1   1  13       26.43       26.75      7.34 o 
   0   1  13        0.93        6.59      8.18 o 
   1   1  13      104.28      103.50     16.68 o 
   2   1  13      328.05      349.71     22.50 o 
   3   1  13      416.87      447.42     48.85 o 
   4   1  13      211.71      206.49     42.00 o 
  -6   2  13       44.45       33.90      9.36 o 
  -5   2  13       12.63        8.27      5.73 o 
  -4   2  13       56.80       36.61      7.93 o 
  -3   2  13       49.11       56.25     13.97 o 
  -2   2  13       35.31       18.16      8.79 o 
  -1   2  13        0.68       13.75      5.94 o 
   0   2  13        1.06        2.39     14.97 o 
   1   2  13      123.77       88.67     29.17 o 
   2   2  13        6.55        4.47      8.46 o 
   3   2  13       25.89       27.65     10.46 o 
   4   2  13       89.80       86.35     17.43 o 
  -6   3  13        0.15       12.00     12.38 o 
  -5   3  13       39.34       42.16     14.98 o 
  -4   3  13       39.98       26.85     10.29 o 
  -3   3  13       36.83       39.86      8.28 o 
  -2   3  13        0.26       14.88      7.54 o 
  -1   3  13       14.05       20.94      8.23 o 
   0   3  13       78.63       74.80     23.98 o 
   1   3  13       19.67       22.83      6.99 o 
   2   3  13       78.57       70.64     18.94 o 
   3   3  13       76.65       72.22     13.75 o 
   4   3  13       18.42       23.80      9.43 o 
  -5   4  13        1.36      -12.75     13.15 o 
  -4   4  13       15.00       22.01     15.32 o 
  -3   4  13       86.12       70.71     18.06 o 
  -2   4  13       39.62       53.89     11.38 o 
  -1   4  13      174.97      137.30     28.16 o 
   0   4  13       47.03       35.31     10.93 o 
   1   4  13        0.21        0.89      9.85 o 
   2   4  13      103.89       62.42     15.25 o 
   3   4  13       23.78       30.10     13.10 o 
  -4   5  13       20.18       22.32     21.26 o 
  -3   5  13       39.53        9.23     12.55 o 
  -2   5  13       48.90       24.01     10.82 o 
  -1   5  13       62.72       45.75     15.70 o 
   0   5  13        6.44       14.09      5.69 o 
   1   5  13      119.43      104.86     23.84 o 
   2   5  13       49.51       28.46     10.50 o 
  -3   6  13       11.97       -0.51     10.77 o 
  -2   6  13       11.78       13.22     12.48 o 
  -1   6  13       28.65       26.50     11.61 o 
   0   6  13       19.11       16.91      6.35 o 
   1   6  13       18.61       22.92      7.43 o 
  -4  -9  14      141.18       92.04     29.23 o 
  -3  -9  14       15.86       18.71      7.34 o 
  -2  -9  14       95.33       84.00     26.41 o 
   3  -9  14        7.00       13.32     10.45 o 
  -5  -8  14        8.87        1.55      7.68 o 
  -4  -8  14      133.42      121.13     42.50 o 
  -3  -8  14       32.51        8.30     11.49 o 
  -2  -8  14      434.04      412.01     43.32 o 
  -1  -8  14        8.35       10.27      8.43 o 
   0  -8  14       99.33      124.16     22.89 o 
   1  -8  14       16.07        9.53      8.04 o 
   3  -8  14        0.16       12.26      4.65 o 
   4  -8  14        1.01       13.12     11.02 o 
  -5  -7  14        0.43        9.27     16.42 o 
  -4  -7  14      223.31      178.05     54.14 o 
  -3  -7  14        0.04        4.60      6.66 o 
  -2  -7  14      201.93      211.47     17.39 o 
  -1  -7  14       55.93       39.19     17.48 o 
   1  -7  14       24.73       14.01      5.33 o 
   2  -7  14        3.15        6.12      4.62 o 
   3  -7  14       62.22       46.05     13.57 o 
   4  -7  14        5.85      -11.94     12.88 o 
  -6  -6  14       36.06       25.53     16.37 o 
  -5  -6  14       62.37       66.91     16.59 o 
  -4  -6  14       17.19       25.14      9.40 o 
  -3  -6  14       11.06       15.39      8.13 o 
  -2  -6  14      278.60      186.50     50.48 o 
  -1  -6  14       44.55       29.99     12.31 o 
   0  -6  14        9.20       10.00      3.91 o 
   1  -6  14      166.49      147.80     14.17 o 
   2  -6  14      312.50      234.52     30.50 o 
   3  -6  14      126.33      127.62     22.88 o 
   4  -6  14      130.67       96.83     27.97 o 
  -6  -5  14        6.35       24.16      7.70 o 
  -5  -5  14       16.71        7.11      6.47 o 
  -4  -5  14      191.34      138.94     50.36 o 
  -3  -5  14      126.88      146.13     14.64 o 
  -2  -5  14        1.63       -5.59     10.57 o 
  -1  -5  14        0.34       18.31      7.33 o 
   0  -5  14      159.07      139.26     23.45 o 
   1  -5  14       86.67       90.00     19.46 o 
   2  -5  14      100.79       70.04     17.33 o 
   3  -5  14      210.82      195.95     18.11 o 
   4  -5  14       43.92       49.71     19.00 o 
  -6  -4  14     1266.46     1332.12    712.07 o 
  -5  -4  14       60.34       78.61     33.54 o 
  -4  -4  14       73.01       53.80     19.09 o 
  -3  -4  14      106.27      114.75     41.82 o 
  -2  -4  14      347.42      376.16     20.02 o 
  -1  -4  14       21.25       17.18      5.49 o 
   0  -4  14        8.18       11.86      5.61 o 
   1  -4  14       16.22        9.49     11.26 o 
   2  -4  14       23.92       21.51      7.11 o 
   3  -4  14       39.59       46.95     16.38 o 
   4  -4  14      142.43      153.01     12.28 o 
   5  -4  14       65.96       63.23     15.55 o 
  -6  -3  14      115.76      112.81     35.00 o 
  -5  -3  14       25.68        8.98     12.99 o 
  -4  -3  14     3112.46     3295.62   1854.03 o 
  -3  -3  14      832.96      822.31     32.40 o 
  -2  -3  14     1333.80     1304.84     32.65 o 
  -1  -3  14      246.18      224.46     14.24 o 
   0  -3  14      137.60      106.94     19.41 o 
   1  -3  14       32.80       29.68      9.58 o 
   2  -3  14        0.43        0.84     11.87 o 
   3  -3  14       10.01       17.27      6.93 o 
   4  -3  14        1.06        4.72      8.37 o 
   5  -3  14        5.45       17.14      9.36 o 
  -6  -2  14      473.85      523.37     37.70 o 
  -5  -2  14      181.03      140.06     44.11 o 
  -4  -2  14      184.43      195.58     51.69 o 
  -3  -2  14       10.52       21.68      6.06 o 
  -2  -2  14     3411.87     3769.05    127.26 o 
  -1  -2  14     2392.05     2524.58     64.20 o 
   0  -2  14     3661.48     4072.98     92.05 o 
   1  -2  14      234.64      301.14     49.62 o 
   2  -2  14        7.05        9.14      6.15 o 
   3  -2  14       16.43       -2.40      8.82 o 
   4  -2  14        0.62       11.06      8.25 o 
   5  -2  14        2.59       17.97     16.26 o 
  -6  -1  14       13.13       -4.20     15.54 o 
  -5  -1  14        0.07        8.84      8.25 o 
  -4  -1  14      610.52      686.24     70.65 o 
  -3  -1  14      688.15      759.36     24.64 o 
  -2  -1  14     1829.66     2062.01     50.97 o 
  -1  -1  14       28.46       31.52     10.02 o 
   0  -1  14     1397.31     1531.38     38.76 o 
   1  -1  14     1782.17     1960.82     69.36 o 
   2  -1  14     2794.33     2850.00    135.60 o 
   3  -1  14      114.43      103.17     15.35 o 
   4  -1  14      210.16      259.59     62.82 o 
  -6   0  14       10.91        7.32     12.44 o 
  -5   0  14       64.51       59.34     12.13 o 
  -4   0  14        8.38        8.52      8.15 o 
  -3   0  14       11.62       22.86      6.52 o 
  -2   0  14      330.84      380.28     21.05 o 
  -1   0  14      545.43      515.95     17.47 o 
   0   0  14     2054.69     2303.90    102.47 o 
   1   0  14       32.16       51.76     11.20 o 
   2   0  14      137.29      149.82     21.78 o 
   3   0  14      287.22      260.58     45.35 o 
   4   0  14      682.78      772.08     50.86 o 
  -6   1  14      184.64      146.74     35.60 o 
  -5   1  14       53.60       40.95      9.47 o 
  -4   1  14        3.08        1.50      5.75 o 
  -3   1  14       51.65       41.46      9.02 o 
  -2   1  14        8.95       15.59      8.10 o 
  -1   1  14       39.71       30.79      8.84 o 
   0   1  14       66.12       62.81     11.88 o 
   1   1  14       48.99       37.90     10.69 o 
   2   1  14      525.90      567.71     56.96 o 
   3   1  14        1.19        6.91      5.21 o 
   4   1  14       13.51       23.16      7.41 o 
  -6   2  14       90.77       57.90     23.85 o 
  -5   2  14      176.81      135.22     35.62 o 
  -4   2  14      634.91      604.04     28.67 o 
  -3   2  14      227.16      209.38     35.07 o 
  -2   2  14        7.54       24.16     10.57 o 
  -1   2  14       14.44       19.74      7.69 o 
   0   2  14        6.24       11.47     11.13 o 
   1   2  14        6.96       13.08      9.25 o 
   2   2  14        0.18        5.83     14.40 o 
   3   2  14       10.91       16.09     12.16 o 
   4   2  14       20.49        8.87      9.65 o 
  -5   3  14        0.13        4.50      5.12 o 
  -4   3  14       27.16       13.27     10.64 o 
  -3   3  14      195.52      136.00     32.23 o 
  -2   3  14      872.73      873.83     28.73 o 
  -1   3  14      292.45      227.16     47.34 o 
   0   3  14       29.62       37.09      9.44 o 
   1   3  14       20.92       17.72      5.49 o 
   2   3  14        4.47        4.33     10.93 o 
   3   3  14        7.12       21.97      9.31 o 
  -5   4  14       89.74       57.04     26.06 o 
  -4   4  14      245.82      288.67     24.97 o 
  -3   4  14        8.55       20.22      9.31 o 
  -2   4  14        3.67        5.07      7.27 o 
  -1   4  14       46.47       31.13     12.11 o 
   0   4  14      439.93      426.31     35.94 o 
   1   4  14      175.38      160.21     46.47 o 
   2   4  14       48.50       64.08     13.93 o 
  -4   5  14        8.10       17.42     13.00 o 
  -3   5  14       14.86       12.48     16.07 o 
  -2   5  14      150.68      107.56     19.81 o 
  -1   5  14       11.98        6.02      7.22 o 
   0   5  14        0.05        7.03      8.05 o 
   1   5  14        1.01       16.50      6.86 o 
  -2   6  14        8.63       12.66     13.85 o 
  -1   6  14       10.35       16.06      8.19 o 
   0   6  14       31.27       16.83     14.49 o 
  -3 -10  15        6.31       16.27      9.09 o 
  -4  -9  15        0.21       -7.97     12.36 o 
  -3  -9  15        0.01        1.08      7.55 o 
  -2  -9  15       15.56       18.40     13.67 o 
  -1  -9  15        2.93       -6.20      9.25 o 
  -4  -8  15       22.56       11.30     11.85 o 
  -3  -8  15      174.38      138.29     50.74 o 
  -2  -8  15       97.13       60.88     23.43 o 
  -1  -8  15       38.70       23.72      7.79 o 
   0  -8  15       11.31       15.48      7.03 o 
   1  -8  15        4.80       16.14      8.96 o 
   3  -8  15        0.22        5.77      4.53 o 
  -5  -7  15       30.44       11.88     14.14 o 
  -4  -7  15        3.49       13.00     11.65 o 
  -3  -7  15       27.56       31.60     12.24 o 
  -2  -7  15       21.25       21.54     11.77 o 
  -1  -7  15      296.41      211.59     51.32 o 
   0  -7  15      221.15      203.51     59.75 o 
   1  -7  15       94.23       55.93     20.19 o 
   2  -7  15       18.19       17.17      7.78 o 
   3  -7  15       10.70       15.52      7.19 o 
  -5  -6  15      121.63      149.11     23.55 o 
  -4  -6  15        1.62       13.00      5.56 o 
  -3  -6  15       42.51       32.93     25.62 o 
  -2  -6  15       25.69       20.13      7.99 o 
  -1  -6  15       81.74       64.00     12.30 o 
   0  -6  15        0.84        8.18     12.04 o 
   1  -6  15      277.55      234.62     15.85 o 
   2  -6  15      117.60       88.63     20.57 o 
   3  -6  15       49.19       34.63     11.04 o 
   4  -6  15       52.31       40.60     14.10 o 
  -6  -5  15        6.46      -16.61     14.48 o 
  -5  -5  15       20.59       28.23     12.27 o 
  -4  -5  15        1.01        5.98      7.77 o 
  -3  -5  15      161.59      139.47     35.95 o 
  -2  -5  15        0.50       14.47      9.28 o 
  -1  -5  15        8.04       20.66      9.89 o 
   0  -5  15       22.28       27.30      9.17 o 
   1  -5  15       10.16       20.61      8.78 o 
   2  -5  15       37.29       33.26      8.85 o 
   3  -5  15       81.06       59.17     13.37 o 
   4  -5  15        6.32        5.93      7.93 o 
  -6  -4  15       86.50       56.24     36.07 o 
  -5  -4  15      152.58      132.97     43.51 o 
  -4  -4  15        0.09       -6.94     13.38 o 
  -3  -4  15        2.51        5.78      9.69 o 
  -2  -4  15        9.64       12.60     10.58 o 
  -1  -4  15        8.55       12.35      5.77 o 
   0  -4  15        3.88       -2.54      7.72 o 
   1  -4  15       12.31       24.60      9.08 o 
   2  -4  15        1.15       -0.83      8.51 o 
   3  -4  15       27.06       17.65      5.65 o 
   4  -4  15       71.05       91.58     12.57 o 
  -6  -3  15      637.03      669.88    358.35 o 
  -5  -3  15      145.16      136.61     45.76 o 
  -4  -3  15      390.26      403.86     25.13 o 
  -3  -3  15      696.86      765.69     47.00 o 
  -2  -3  15      108.42       84.33     15.97 o 
  -1  -3  15      119.87      106.32     24.15 o 
   0  -3  15       16.28       27.85      8.61 o 
   1  -3  15       56.10       35.70     14.61 o 
   2  -3  15        1.82       10.37     13.46 o 
   3  -3  15       22.02       16.67      9.88 o 
   4  -3  15       24.74       40.27     11.55 o 
  -6  -2  15        8.07       24.07     19.14 o 
  -5  -2  15      135.20      144.70     53.47 o 
  -4  -2  15      443.98      452.91     24.27 o 
  -3  -2  15      548.21      591.44     47.55 o 
  -2  -2  15      416.03      413.15     20.06 o 
  -1  -2  15      925.11      984.26     28.42 o 
   0  -2  15      705.49      800.76     34.08 o 
   1  -2  15      104.26      107.31     21.16 o 
   2  -2  15        0.25       -3.91      7.88 o 
   3  -2  15       46.23       36.81     13.78 o 
   4  -2  15       32.60       15.07     19.85 o 
  -6  -1  15       40.08       23.63     23.56 o 
  -5  -1  15        0.43        4.57      9.51 o 
  -4  -1  15       30.63       35.38     11.54 o 
  -3  -1  15       38.75       45.69      9.58 o 
  -2  -1  15       28.06       13.08      7.37 o 
  -1  -1  15      789.56      881.00     95.88 o 
   0  -1  15       99.39       81.54     15.02 o 
   1  -1  15      314.26      257.06     44.65 o 
   2  -1  15     1163.27     1198.94     42.56 o 
   3  -1  15        0.13       17.46      9.70 o 
   4  -1  15       11.50        8.25      8.65 o 
  -6   0  15        8.66       13.73     14.00 o 
  -5   0  15        0.28        4.24      6.95 o 
  -4   0  15        8.47       17.16      6.88 o 
  -3   0  15       26.82       62.24     12.91 o 
  -2   0  15      137.18      124.35     23.24 o 
  -1   0  15       60.92       63.55     14.67 o 
   0   0  15      112.40      108.33     26.59 o 
   1   0  15      324.56      337.38     32.93 o 
   2   0  15        2.03       -4.79     14.68 o 
   3   0  15       18.39       15.65     10.78 o 
   4   0  15      706.57      814.21     57.91 o 
  -5   1  15        9.17        7.64      6.62 o 
  -4   1  15       33.81       30.97      5.89 o 
  -3   1  15       88.57      106.23     23.74 o 
  -2   1  15        3.64       12.53     12.14 o 
  -1   1  15       34.07       20.10     26.16 o 
   0   1  15      106.10       81.49     25.26 o 
   1   1  15      157.92      157.45     28.77 o 
   2   1  15      157.10      195.17     33.48 o 
   3   1  15       35.82       48.64      9.38 o 
  -5   2  15       86.74       65.17     16.23 o 
  -4   2  15        4.20       11.52      5.43 o 
  -3   2  15       34.01       23.67      7.29 o 
  -2   2  15        7.77       11.89      6.62 o 
  -1   2  15      101.83      104.40     15.85 o 
   0   2  15       54.57       56.71     25.16 o 
   1   2  15        7.41        8.13      6.14 o 
   2   2  15        9.03        5.09     11.73 o 
   3   2  15       33.34       30.58     14.89 o 
  -5   3  15       16.19       15.90      7.90 o 
  -4   3  15       27.81       25.40      7.75 o 
  -3   3  15       87.93       51.13     24.76 o 
  -2   3  15      169.06      117.65     33.98 o 
  -1   3  15       59.58       38.56     10.08 o 
   0   3  15       19.09       30.43     10.55 o 
   1   3  15        1.31       15.54      4.85 o 
   2   3  15      145.65      185.70     18.32 o 
  -4   4  15       12.47       -2.92     10.81 o 
  -3   4  15        9.59        8.85      7.34 o 
  -2   4  15        2.34       14.91      4.90 o 
  -1   4  15       16.60       13.70      7.80 o 
   0   4  15      380.81      403.96     21.85 o 
   1   4  15       42.55       38.08     13.67 o 
   2   4  15       44.48       33.24      8.96 o 
  -2   5  15        7.66       16.86     16.55 o 
  -1   5  15        1.07        4.86      6.65 o 
   0   5  15        0.24        8.01      9.02 o 
  -3  -9  16       20.98       10.60     12.51 o 
  -2  -9  16       24.23       25.08     10.89 o 
  -1  -9  16        6.70       19.50     19.84 o 
  -4  -8  16      189.31      121.44     49.29 o 
  -3  -8  16        2.86       -2.63     10.70 o 
  -2  -8  16        5.55       12.39      6.49 o 
  -1  -8  16       14.55       22.07     10.15 o 
   0  -8  16        2.11       -1.42      8.68 o 
   1  -8  16        2.43       10.96     10.07 o 
  -5  -7  16       65.09       37.00     11.99 o 
  -4  -7  16       41.11       43.40     18.68 o 
  -3  -7  16       54.54       40.02     15.45 o 
  -2  -7  16      263.73      230.57     18.72 o 
   0  -7  16      149.35      108.97     34.87 o 
   1  -7  16        0.06       11.44      7.37 o 
   2  -7  16        2.19        7.86      6.97 o 
   3  -7  16       14.13       19.70     10.19 o 
  -5  -6  16       62.33       49.17     15.70 o 
  -4  -6  16      234.13      273.46     20.48 o 
  -3  -6  16       50.66       60.72     23.05 o 
  -2  -6  16       25.00       19.05      7.59 o 
  -1  -6  16        0.10        9.78      8.36 o 
   0  -6  16      180.78      121.79     40.98 o 
   1  -6  16        8.65       15.99      6.61 o 
   2  -6  16      245.16      196.01     27.67 o 
   3  -6  16       17.83       19.77      4.63 o 
  -5  -5  16       28.36       33.72     27.35 o 
  -4  -5  16       16.43       16.15      5.64 o 
  -3  -5  16        6.57       31.09     22.99 o 
  -2  -5  16      220.47      211.41     48.40 o 
  -1  -5  16        9.73       12.68      8.11 o 
   0  -5  16      232.41      215.57     21.68 o 
   1  -5  16       51.00       26.38      9.55 o 
   2  -5  16       28.00       17.53      7.69 o 
   3  -5  16       44.72       30.65      9.99 o 
  -5  -4  16      150.98      125.15     54.76 o 
  -4  -4  16        8.53        8.82     10.01 o 
  -3  -4  16        4.22       21.02     10.49 o 
  -2  -4  16       67.76       58.77     17.33 o 
  -1  -4  16        9.62        3.28      5.21 o 
   0  -4  16       33.29       39.44     11.27 o 
   1  -4  16        2.01       13.08      6.04 o 
   2  -4  16      202.37      171.97     40.59 o 
   3  -4  16       36.50       36.12     10.28 o 
   4  -4  16        3.42       12.64      7.26 o 
  -6  -3  16      551.72      599.61     61.83 o 
  -5  -3  16      303.29      351.23     28.81 o 
  -4  -3  16      291.78      294.53     56.61 o 
  -3  -3  16      204.41      197.97     56.17 o 
  -2  -3  16       31.17       21.21      8.53 o 
  -1  -3  16       23.23       21.34      9.33 o 
   0  -3  16       64.24       66.26     12.74 o 
   1  -3  16        0.32       -3.57      8.62 o 
   2  -3  16       14.93       19.57      6.62 o 
   3  -3  16        7.02        8.84      8.09 o 
   4  -3  16       27.89       34.77     10.13 o 
  -6  -2  16      120.68       74.80     31.16 o 
  -5  -2  16       62.32       29.14     30.47 o 
  -4  -2  16      983.46     1086.35     60.91 o 
  -3  -2  16      329.16      324.75     16.49 o 
  -2  -2  16      978.62     1019.39     43.45 o 
  -1  -2  16       35.99       37.58      6.99 o 
   0  -2  16       11.92       21.20      9.27 o 
   1  -2  16      196.90      150.05     33.65 o 
   2  -2  16       26.04       31.89     19.35 o 
   3  -2  16       72.63       63.56     17.84 o 
   4  -2  16       12.23       22.34     10.11 o 
  -5  -1  16      107.54       60.07     44.86 o 
  -4  -1  16      563.67      666.85     26.59 o 
  -3  -1  16        2.40       17.42      5.54 o 
  -2  -1  16      818.29      884.92    100.07 o 
  -1  -1  16       32.36       29.31     14.13 o 
   0  -1  16      918.23      927.84     41.87 o 
   1  -1  16       26.42       17.74     17.97 o 
   2  -1  16       54.68       39.86     10.61 o 
   3  -1  16      280.04      301.81     20.27 o 
  -5   0  16        1.47        3.19      9.29 o 
  -4   0  16       10.36        7.57      4.58 o 
  -3   0  16        8.32       31.80     11.39 o 
  -2   0  16      406.29      430.32     24.46 o 
  -1   0  16       81.89       75.67     16.52 o 
   0   0  16      184.72      171.07     37.19 o 
   1   0  16       39.07       54.90     13.72 o 
   2   0  16      320.89      212.37     44.33 o 
   3   0  16       70.55       68.82     16.07 o 
  -5   1  16        5.79       10.58      7.15 o 
  -4   1  16       75.59       63.03     11.24 o 
  -3   1  16        7.98       14.36      7.68 o 
  -2   1  16       56.05       55.45     11.66 o 
  -1   1  16       24.82       22.55     15.33 o 
   0   1  16       21.71        9.54      7.70 o 
   1   1  16       54.75       50.15     12.24 o 
   2   1  16        0.91        4.90     17.93 o 
   3   1  16       29.22       25.31     10.09 o 
  -4   2  16       88.07       76.02     25.31 o 
  -3   2  16        5.11       11.76      5.45 o 
  -2   2  16        0.03        7.47     11.00 o 
  -1   2  16        4.57       11.19      7.95 o 
   0   2  16      173.65      161.85     39.30 o 
   1   2  16       20.75       23.12      7.89 o 
   2   2  16       15.39       16.13     13.64 o 
  -4   3  16      148.33       98.75     25.13 o 
  -3   3  16       22.69       30.89     11.19 o 
  -2   3  16      102.11       77.58     18.96 o 
  -1   3  16       16.94       11.52      8.90 o 
   0   3  16        3.11       27.84     22.79 o 
   1   3  16       40.01       29.24      7.51 o 
  -3   4  16        5.34       15.91      8.24 o 
  -2   4  16      105.07       59.87     16.32 o 
  -1   4  16        7.72       14.44      7.13 o 
   0   4  16        2.78       14.01     19.23 o 
  -2  -9  17        1.03        2.12      7.88 o 
  -1  -9  17        1.00        8.12      7.52 o 
  -3  -8  17        1.71       13.02      9.37 o 
  -2  -8  17        2.65        8.35     11.45 o 
  -1  -8  17       25.39       17.11     10.66 o 
   0  -8  17        1.39        6.06      8.24 o 
   1  -8  17        1.07        5.20     11.17 o 
  -4  -7  17        4.72       13.42      8.65 o 
  -3  -7  17      160.63      106.90     36.34 o 
  -2  -7  17        5.30        0.97      6.26 o 
  -1  -7  17        3.17       13.07      9.15 o 
   0  -7  17        0.03        9.07      6.96 o 
   1  -7  17       60.11       36.24     19.95 o 
   2  -7  17        4.00        3.70      6.25 o 
  -4  -6  17       23.12       16.46      6.99 o 
  -3  -6  17        0.58       10.01     13.51 o 
  -2  -6  17        2.12        3.47      9.19 o 
  -1  -6  17      295.93      273.20     21.21 o 
   0  -6  17        2.42       10.12      7.59 o 
   1  -6  17        0.33       14.16      6.25 o 
   2  -6  17        4.76       -5.18     10.63 o 
   3  -6  17       31.58       21.85      5.80 o 
  -5  -5  17       95.32       56.94     26.19 o 
  -4  -5  17       36.31       50.28     17.24 o 
  -3  -5  17        5.58       16.16      9.44 o 
  -2  -5  17       67.61       69.91     22.56 o 
  -1  -5  17       12.11       11.31      8.15 o 
   0  -5  17        0.63       10.34      9.35 o 
   1  -5  17      154.74      111.91     29.66 o 
   2  -5  17        5.93        7.45      6.01 o 
   3  -5  17        3.64       25.77      9.75 o 
  -5  -4  17        0.43       23.52     18.33 o 
  -4  -4  17        0.35        9.70      9.07 o 
  -3  -4  17       54.22       46.11     17.70 o 
  -2  -4  17       25.07       54.02     13.84 o 
  -1  -4  17        7.36        7.75      6.80 o 
   0  -4  17       90.86       77.63     20.62 o 
   1  -4  17       19.62       22.91      6.55 o 
   2  -4  17        4.32       17.08     14.29 o 
   3  -4  17       10.98        1.76      7.45 o 
  -5  -3  17      193.56      156.44     62.89 o 
  -4  -3  17        0.09        2.06     13.76 o 
  -3  -3  17       61.04       38.96     20.89 o 
  -2  -3  17        0.68        4.39      7.66 o 
  -1  -3  17       31.55       33.79     10.33 o 
   0  -3  17        0.43        0.05      9.76 o 
   1  -3  17       35.58       31.42     10.79 o 
   2  -3  17       54.74       42.02     12.87 o 
   3  -3  17       13.46       16.56      7.67 o 
  -5  -2  17      407.89      472.69    253.34 o 
  -4  -2  17       56.07       47.67     24.40 o 
  -3  -2  17      182.73      171.56     35.35 o 
  -2  -2  17       43.83       44.74     10.76 o 
  -1  -2  17       47.07       38.77     11.56 o 
   0  -2  17       10.74        7.17      6.52 o 
   1  -2  17       24.37       39.68     10.16 o 
   2  -2  17       26.71       19.39     12.49 o 
   3  -2  17       12.66        6.40      7.05 o 
  -5  -1  17       10.85       20.28     11.61 o 
  -4  -1  17       18.63       10.55     15.83 o 
  -3  -1  17      471.58      521.88     20.09 o 
  -2  -1  17       26.05       35.43     12.09 o 
  -1  -1  17       71.80       75.06     15.43 o 
   0  -1  17      126.59      110.88     25.56 o 
   1  -1  17        3.91        9.11     11.18 o 
   2  -1  17       28.32       27.54     20.24 o 
   3  -1  17       14.83       15.78     11.44 o 
  -5   0  17       11.71       17.95      9.36 o 
  -4   0  17      318.71      333.99     19.16 o 
  -3   0  17        3.22       11.27     16.15 o 
  -2   0  17        2.16       -0.19      6.09 o 
  -1   0  17      136.68      120.10     28.49 o 
   0   0  17       10.76       36.74     13.03 o 
   1   0  17       20.52        3.53      9.63 o 
   2   0  17       65.07       60.59     14.83 o 
  -4   1  17        5.11       13.32      5.81 o 
  -3   1  17        3.11       10.53     21.10 o 
  -2   1  17       89.29       51.86     23.69 o 
  -1   1  17        3.30       13.51     18.00 o 
   0   1  17        9.42       15.79      6.52 o 
   1   1  17        7.67       12.35     12.93 o 
   2   1  17       32.39       29.47     13.50 o 
  -4   2  17       48.64       41.47     24.52 o 
  -3   2  17       41.76       36.28     12.42 o 
  -2   2  17        5.38       13.97      8.72 o 
  -1   2  17       40.93       28.66     12.76 o 
   0   2  17        7.84        6.93      4.45 o 
   1   2  17        0.50       12.12     13.29 o 
  -2   3  17       60.21       74.44     15.26 o 
  -1   3  17      106.05       82.10     22.37 o 
   0   3  17       16.07        5.21      7.79 o 
  -2  -8  18        1.30       -5.32      9.51 o 
  -1  -8  18       11.54       19.45     10.29 o 
   0  -8  18        1.76      -13.03      8.68 o 
   1  -8  18        0.03        1.67      6.64 o 
  -3  -7  18       42.48       24.43     11.19 o 
  -2  -7  18       12.71        6.59      9.28 o 
  -1  -7  18        1.45       -0.87      5.35 o 
   0  -7  18        0.16        0.98      8.43 o 
  -4  -6  18       70.16       57.59     28.21 o 
  -3  -6  18       33.72       20.17     20.28 o 
  -2  -6  18       20.04       15.20     15.93 o 
  -1  -6  18        3.34       -7.02     10.76 o 
   0  -6  18        0.07       -5.43      9.99 o 
   1  -6  18        0.10       -9.94     11.37 o 
   2  -6  18        4.49       13.18      8.47 o 
  -4  -5  18       26.32       37.58     18.18 o 
  -3  -5  18        5.59        9.06      8.73 o 
  -2  -5  18       34.60       28.32     10.21 o 
  -1  -5  18       39.48       53.90     15.00 o 
   0  -5  18       43.35       58.07     47.45 o 
   1  -5  18       18.80       -2.29      8.42 o 
   2  -5  18       36.78       38.10     13.61 o 
  -4  -4  18      103.06       75.57     25.71 o 
  -3  -4  18       29.86       31.24     13.39 o 
  -2  -4  18      228.47      262.03     19.24 o 
  -1  -4  18        1.49       -8.59     11.47 o 
   0  -4  18       13.85       11.85      7.29 o 
   1  -4  18       18.25       16.03      6.61 o 
   2  -4  18       13.10       11.79      6.75 o 
  -4  -3  18       47.42       22.02     17.68 o 
  -3  -3  18       16.39       34.87      8.43 o 
  -2  -3  18       43.25       39.90     22.73 o 
  -1  -3  18       24.64       15.13      8.52 o 
   0  -3  18      286.06      296.84     20.10 o 
   1  -3  18       10.31       21.41     12.34 o 
   2  -3  18      133.69      116.67     38.26 o 
  -4  -2  18       59.16       36.99     26.27 o 
  -3  -2  18        6.00       15.11     13.49 o 
  -2  -2  18       44.23       33.22      8.96 o 
  -1  -2  18       38.15       39.65     11.06 o 
   0  -2  18        7.84       14.53      8.21 o 
   1  -2  18        5.89        0.18      8.41 o 
   2  -2  18       60.26       43.01     17.28 o 
  -4  -1  18       48.30       23.11     14.63 o 
  -3  -1  18       64.65       43.22     24.87 o 
  -2  -1  18        3.83       14.18      8.25 o 
  -1  -1  18        3.29        4.94      6.50 o 
   0  -1  18        7.20       20.43      5.25 o 
   1  -1  18      132.40      122.23     39.53 o 
   2  -1  18        0.30        3.37      7.03 o 
  -4   0  18       10.28       13.57      9.45 o 
  -3   0  18       17.67       20.58      7.31 o 
  -2   0  18        4.76        6.25      8.91 o 
  -1   0  18        0.45       16.56     11.45 o 
   0   0  18        4.56       15.97     12.05 o 
   1   0  18        1.39       15.45      9.84 o 
  -3   1  18        0.04       10.78     10.20 o 
  -2   1  18      169.41      129.36     37.58 o 
  -1   1  18        3.91        1.90      6.64 o 
   0   1  18        0.12        7.08     14.00 o 
   1   1  18        2.04       16.63     16.08 o 
  -2   2  18       63.31       48.94     12.59 o 
  -1   2  18       17.84       20.27     12.99 o 
   0   2  18      111.99       94.83     28.85 o 
  -2  -7  19       10.65       17.44      5.74 o 
  -1  -7  19       59.96       50.43     13.36 o 
   0  -7  19        3.17        4.95      9.15 o 
  -3  -6  19       35.21       48.47     18.66 o 
  -2  -6  19        2.39       -4.46     12.38 o 
  -1  -6  19       23.78       23.38     13.54 o 
   0  -6  19        0.68       13.98     10.57 o 
   1  -6  19       50.07       54.18     29.07 o 
  -3  -5  19       13.61       32.40     12.17 o 
  -2  -5  19        3.06       27.96     11.51 o 
  -1  -5  19       10.62       20.41     13.10 o 
   0  -5  19        0.21       17.15      8.05 o 
   1  -5  19        2.82       13.56      8.50 o 
  -2  -4  19       31.11       35.65     18.67 o 
  -1  -4  19       13.90       15.70     11.12 o 
   0  -4  19        5.34        6.18      8.48 o 
   1  -4  19        0.83        5.29      7.80 o 
  -4  -3  19        0.01       10.80     10.26 o 
  -3  -3  19      173.15      109.30     51.53 o 
  -2  -3  19        2.07       12.00     11.48 o 
  -1  -3  19       22.55       24.76     12.77 o 
   0  -3  19       20.94       12.54      8.70 o 
   1  -3  19        6.01        1.35      4.89 o 
  -3  -2  19      130.13      105.48     41.97 o 
  -2  -2  19        9.75        7.73      7.15 o 
  -1  -2  19      323.25      409.03     27.99 o 
   0  -2  19       11.25       -7.30      9.59 o 
   1  -2  19       34.48       33.58      7.77 o 
  -3  -1  19       37.68       34.36     12.53 o 
  -2  -1  19       48.12       38.84     16.27 o 
  -1  -1  19      136.27      111.44     28.98 o 
   0  -1  19        7.34       21.56      8.16 o 
   1  -1  19      300.79      356.69     93.09 o 
  -2   0  19        0.01        1.28      9.57 o 
  -1   0  19      142.20      139.06     36.94 o 
  -2  -5  20       36.23       41.43     11.01 o 
  -1  -5  20        8.78       -5.90     12.84 o 
  -2  -4  20       51.09       54.85     44.77 o 
  -1  -4  20        8.02        8.21     12.06 o 
   0  -4  20       72.84       58.48     20.84 o 
  -2  -3  20       21.90        8.00     11.49 o 
  -1  -3  20        7.19       18.35     11.37 o 
   0  -3  20      104.76       84.37     27.60 o 
  -2  -2  20       15.23       12.77     11.04 o 
  -1  -2  20        6.25       16.12      9.14 o 
                                                 
